# Supplementary material for: Higher CSF sTNFR1-related proteins associate with better prognosis in very early Alzheimer’s disease
Source: Nat Commun. 2021 Jun 28;12:4001. doi: 10.1038/s41467-021-24220-7 (PMC8238986; doi:10.1038/s41467-021-24220-7)
Supplement: Supplementary file 4 — Source Data [file 41467_2021_24220_MOESM4_ESM.xlsx]

## Sheet: Sheet1
Table 1. Demograhpic and biomarker information for ADNI participants included.
	Diagnosis	Sex	Age	BMI	SBP	Any APOE4	CDR-SB	Ab42	t-Tau	p-Tau181	Tau/Ab42	sTNFR1	sTNFR2	TGFb1	TGFb2	TGFb3	IL-21	IL-6	IL-7	IL-9	IL-10	TNFa	IP-10	IL-12p40	sICAM1	sVCAM1	WU_sTREM2	MSD_sTREM2	progranulin
	MCI	Male	67.8528	27.7577	160	0	1	256	41.8	12.9	0.163281	570.11	612.36	85.72	163.19	2.54	6.31	7.77	0.14	1.47	5.55	1.19	2784.98	0.59	221.72	22254.8
	MCI	Male	83.5222	27.6158	125	0	2	129	110	36.9	0.852713	909.47	1233.4	90.1	108.805	2.805	7.97	5.32	1.135	2.475	8.195	1.21	4736.84	0.29	330.92	38126.9	2694.71	3008.73	1676.83
	MCI	Male	76.9583	31.5113	132	0	1	190	48.1	17.9	0.253158	610.66	644.89	120.96	109.92	2.56	15.8	10.32	2.18	3.55	4.07	2.01	3153.28	4.66	302.01	42661.2	1472.05	2180.75	1776.62
	MCI	Female	71.0361	21.6334	120	1	1.5	105	72.1	16.6	0.686667	585.67	697.93	69.16	203.5	2.55	8.55	2.93	1.28	2.9	5.44	1.53	5104.68	2.54	233.34	25061.2	1933.03	2496.52	1323.11
	MCI	Male	72.9417	27.4183	130	0	0.5	256	75.3	14	0.294141	965.3	1288.37	159.71	187.93	113.37	15.54	3.21	0.44		9.63	2.17			387.84	76250	3148.63	4324.28	1597.28
	MCI	Male	86.2361	19.8579	121	1	1	96.8	213	64.5	2.20041	983.6	1123.17	109.96	138.95	2.84	0.83	5.76	0.14	2.65	6.18	1.63	5263.02	0.005	982.31	87118.1
	MCI	Male	66.6611	23.9848	120	1	1	92.5	83.1	30	0.898378	691.99	814.43	108.24	172.59	103.9	2.46	2.92	0.15		3.75	1.3			259.29	37663.4	1409.55	2170.45	1520.93
	MCI	Male	77.5472	21.696	140	1	1.5	162	108	42.9	0.666667	789.24	1021.02	121.73	127.7	2.55	0.27	6.05	1.82	4.29	9.32	2.19	6365.38	2.11	700.32	52983.6	2635.65	2898.85	1207.83
	MCI	Male	79.9361	26.8529	133	0	0.5	147	327	68.9	2.22449	1020.75	1071.07	143.31	162.6	2.84	0.83	3.19	1.33	4.55	4.81	1.74	3392.68	1.55	925.56	45673.8	2439.06	3678.02	5018.22
	MCI	Male	73.6778	27.3315	132	1	0.5	143	46.9	19.5	0.327972	570.38	695.71	67.83	235.72	3.2	0.27	3.38	0.14	0.85	3.91	0.7	1474.49	0.005	307.44	12162	2209.27	3051.61	1558.57
	MCI	Female	70.3667	22.1471	130	1	1.5	123	94.7	25.6	0.769919	565.53	692.5	53.28	144.93	3.28	56.96	5.17	1.71		4.7	1.81			280.53	15251.4
	MCI	Female	60.8222	26.3065	124	0	0.5	275	58.7	17.7	0.213455	810.71	820.42	74.1	158.77	2.69	1.83	1.34	0.14	2.54	2.85	1.07	5306.51	0.87	162.91	24544.3	2216.19	3081.17	1499.63
	MCI	Female	75.9417	21.1584	130	1	2.5	130	143	34.5	1.1	1041.99	1364.9	80.2	118.03	2.89	18.31	3.68	1.16		12.03	2.35			338.53	32773.5	2927.31	3764.83	1301.22
	MCI	Male	70.75	20.9062	110	1	1.5	126	63.4	27	0.503175	929.4	1010.33	74.94	151.66	2.84	10.33	3.75	2.02	2.78	3.44	1.27	3350.54	0.005	265.36	61210.5	2927.31	3764.83	1301.22
	MCI	Female	77.7083	27.166	112	1	1	140	82.8	26	0.591429	797.67	882.68	84.94	152.69	2.9	0.65	4.83	0.44		6.49	2.03			284.15	23786.6	2312.84	3831.12	1456.98
	MCI	Female	83.4778	36.8382	135	0	1.5	296	69.5	18.4	0.234797	915.1	1010.15	102.82	141.11	3.65	2.15	2.62	0.15		5.34	1.55			221.1	42743.3
	MCI	Male	74.1083	29.7654	122	0	0.5	136	181	47.7	1.33088	1196.97	1524.68	202.42	215.46	4.4	0.47	3.16	0.69	7.29	3.81	3.16	8349.48	2.67	1108.41	51705.9	4450.54	10441.4	1754.46
	MCI	Female	80.6361	23.685	125	0	1.5	260	64.2	21.4	0.246923	854.31	1090.03	185.76	153.09	91.86	5.88	16.04	0.93		14.63	2.87			310.08	46441.1
	MCI	Male	74.975	22.0753	126	1	1	137	145	46.1	1.05839	1181.92	1479.98	157.71	153.94	2.55	2.46	6.05	1.28	2.97	7.96	2.44	7012.48	1.46	565.66	55301.7	2901.82	6680.2	2477.29
	MCI	Male	87.1861	25.2488	140	1	1.5	155	183	47	1.18065	1233.34	1591.8	246.17	115.56	2.89	31.83	3.82	1.81		7.33	2.5			525.22	72669.2		8575.02	1667.69
	MCI	Female	71.2278	23.1858	120	0	1.5	91	62	34.6	0.681319	400.48	648.645	44.335	109.635	1.935	7.5	2.37	0.985	1.825	4.23	1.395	7072.02	0.55	292.98	20151.3	877.868	980.148	1212.54
	MCI	Male	65.1917	26.4289	148	1	1	122	157	45.8	1.28689	1116.45	1434.4	141.06	238.37	3.43	1.5	3.78	0.69	5.87	4.92	2.09	4508.63	1.3	821.26	36561.9	2903.72	6579.35	1578.34
	MCI	Male	86.0444	25.1053	124	0	3	154	93.5	34.8	0.607143	1346.28	1399.54	123.12	159.31	3.02	8.55	11.38	1.28	5.77	10.62	2.01	8361.98	2	346.11	72290.7	3972.65	7379.56	1739.55
	MCI	Male	61.5083	25.2488	133	0	2.5	128	89	34.9	0.695312	669.28	673.72	79.34	159.43	3.3	6.16	3.67	0.29	3.67	8.38	1.21	2677.81	13.43	230.5	20817
	MCI	Male	88.9028	20.2006	176	0	1.5	232	82.8	19.5	0.356897	1109.69	1430.74	70.68	129.06	2.29	5.6	3.05	1.81		5.34	2.19			881.72	54851.4	3382.87	5609.19	1686.25
	MCI	Male	70.2611	35.1475	152	1	0.5	87	93	47	1.06897	699.97	853.48	88.96	165.25	2.77	10.06	4.27	2.72	3.11	4.97	1.69	4331.43	2.74	280.59	25832.2	2058.97	3434.34	1650.54
	MCI	Female	72.4889	22.3158	143	1	2	132	70.7	31	0.535606	766.24	910.68	65.1	96.5	2.27	12.09	4.9	1.5	3	5.76	1.64	3207.27	2.24	230.53	34297		3427.05	1145.11
	MCI	Male	67.2861	24.926	126	1	2.5	131	116	37.7	0.885496	724.38	854.97	86.38	160.7	2.39	14.75	4.97	1.16	3.34	3.22	1.37	3002.92	0.59	244.93	28881.9	2303.64	1643.15	1735.87
	MCI	Male	64.1417	35.077	150	0	1	233	51	22.9	0.218884	1065.06	1466.06	123.6	207.22	3.38	0.27	6.37	1.05	2.48	5.34	2.07	4167.87	0.97	434.84	33373.9
	MCI	Male	65.7556	25.3954	110	1	1.5	129	130	38	1.00775	1006.05	1244.11	109.34	169.81	2.63	7.86	6.61	0.36	2.54	5.86	1.56	3491.01	0.005	296.89	51144.1	1813.78	3365.74	1785.96
	MCI	Male	80.5889	22.2444	160	1	1	142	116	54.2	0.816901	1049.36	1268.07	135.2	202.96	3.42	30.37	11.94	2.53	3.19	5.91	1.48	3636.18	0.8	215.22	45524.1
	MCI	Male	76.5306	26.0003	148	0	2	213	38.8	13.4	0.18216	709.34	793.46	78.84	146.02	2.39	1.83	7.97	1.5	2.69	6.6	1.57	6733.18	0.85	399.36	42463.9	1657.83	1770.87	1678.08
	MCI	Male	87.825	28.0893	128	1	1	148	170	35.3	1.14865	1723.79	2144.04	229.66	87.58	2.93	5.45	4.35	1.28	4.8	4.39	2.25	6554.35	0.92	511.26	132785	2089.5	6958.25	1966.63
	MCI	Male	79.3889	26.9097	108	0	1	276	74.6	21.5	0.27029	1152.23	1298.35	95.43	130.94	2.61	10.47	7.5	0.93	3.62	5.44	2	5153.87	2.43	355.47	102144	2229.27	5349.88	1649.3
	MCI	Male	79.6667	29.401	145	0	2.5	201	32.2	13.9	0.160199	951.55	1250.51	0	0	0	1.5	5.51	0.29	4.1	7.02	2.08	8572.2	3.02	151.1	41714	2900.52	3023.34	1395.13
	MCI	Male	73.35	31.0986	140	1	0.5	109	126	37	1.15596	1328.66	1397.11	122.64	169.34	2.32	9.24	3.54	2.13	6.78	7.85	2.05	7973.36	2.51	467.27	78564.1		5672.17	1418.19
	MCI	Male	77.0167	23.5598	128	0	0.5	257	71.8	21.9	0.279377	953.98	985.57	125.26	173.13	2.9	4.43	3.68	0.44		6.7	2.42			429.71	47115.3	3792.89	4206.29	1452.97
	MCI	Female	64.6806	24.6693	146	1	2	139	167	41	1.20144	977	1064.07	99.1	164.65	2.54	1.5	0.75	0.69	3.54	2.8	1.22	2885.99	0.3	600.86	36691.7	2967.05	4697.71	1352.99
	MCI	Male	76.3361	24.9759	136	1	1.5	146	134	39.4	0.917808	950.65	1144.6	82.96	158.38	2.63	24.19	4.93	1.22	4.33	4.49	1.7	5588.05	0.17	308.27	43408.4	3924.43	10822.5	1741.46
	MCI	Male	78.8861	30.4994	138	1	1.5	120	87	38.4	0.725	917.73	1258.51	42.79	142.18	3.2	5.33	5.44	0.69		5.44	1.74			252.75	51583.6	2062.56	3401.56	1122.16
	MCI	Male	75.6417	25.4928	140	1	2	150	112	44.9	0.746667	894.01	950.76	98.99	133.06	2.89	2.02	3.79	1.39		10.36	1.96			550.91	39462.7
	MCI	Female	70.7167	27.1618	132	1	1	96.2	275	70	2.85863	1046.75	1336.64	105.43	215.48	3.73	1.5	6.95	0.56	2.3	4.28	2.03	1792.21	3.16	811.94	55956.8	1463.61	1932.78	1568.16
	MCI	Male	70.5528	30.832	132	0	2.5	244	61	16	0.25	708.02	815.64	90.84	113.83	2.56	0.47	2.83	0.43	4.05	3.33	1.31	3906.58	0.68	522.38	27350.2	1984.2	2459.98	1211.75
	MCI	Female	70.15	28.1482	114	1	3	125	202	71	1.616	814.24	1052.09	91.05	264.33	3.66	9.79	5.27	0.81	4.52	2.16	1.53	3419.53	1.85	349.33	46108.3	2330.29	3187.47	1559.38
	MCI	Male	71.3167	28.8742	131	1	2	92.9	99.7	30.3	1.0732	759.12	1057.51	120.66	297.64	2.93	15.8	2.97	0.81	1.81	3.12	0.85	2471.29	0.21	199.36	41081	2782.07	4186.16	1140.81
	MCI	Female	84.2389	22.4226		0	2.5	142	108	48.2	0.760563	939.31	1102.46	124.35	165.39	3.39	35.49	22.96	2.33	3.47	10.67	2.36	5761.3	3.73	395.65	42521.2
	MCI	Male	64.1139	30.4573	120	1	1	225	35.8	12.2	0.159111	764.48	903.55	111.25	169.12	2.84	5.3	2.94	0.56	2.26	6.49	1.35	6200.3	0.75	246.87	41566.6	3222.49	6073.29	1606.97
	MCI	Male	79.3667	24.1368	130	1	3	153	90.1	24.9	0.588889	887.07	1163.64	116.86	186.6	3.42	0.83	1.92	0.56	6.16	3.86	1.57	7892.12	0.21	685.69	29376.2	3560.86	6832.01	1563.87
	MCI	Female	61.4444	24.4286	124	1	2	209	74.7	22.1	0.357416	834.11	866.15	85.36	111.35	2.4	9.38	2.8	0.81	5.52	5.55	1.56	3114.82	1.29	413.78	24019.3	1505.84	2750.56	1624.42
	MCI	Male	61.9556	33.9428	128	0	1	277	72.8	20	0.262816	746.38	860.65	113.31	124.46	2.55	9.38	11.55	0.56	1	7.7	0.77	5647.14	0.69	497.72	44755		4594.89	1501.77
	MCI	Male	79.6861	23.1481	115	1	4.5	146	89.5	28.7	0.613014	727.13	856.31	112.41	169.41	2.87	22.15	5.32	2.02	3.41	4.6	1.52	2568.97	0.85	587.67		2032.66	2108.2	1647.11
	MCI	Male	81.8083	25.1768	134	1	2.5	124	65.4	23	0.527419	828.91	1114.88	129.81	165.09	2.55	3.53	5.46	1.5	2.65	8.48	1.65	5093	0.69	329.58	32903.9		5279.92	1495.74
	MCI	Male	62.8222	25.937	134	0	1.5	207	52.1	17	0.251691	731.52	878.89	138.18	189.78	114.52	3.23	2.05	0.15		10.67	1.1			202.34	26155.1
	MCI	Male	74.9194	30.6264	130	1	3.5	233	55.6	19.1	0.238627	788.52	976.98	110.06	197.5	3.2	0.94	2.92	0.44		6.7	1.56			228.65	45796.3	2326.66	3890.27	1907.46
	MCI	Male	63.5056	30.2823	118	0	1	243	79.3	27	0.326337	1065.81	1183.18	61.97	143.62	3.2	2.02	5.49	0.15		6.12	0.83			295.7	62240.8
	MCI	Male	89.0278	22.7061	119	0	1	265	155	28.7	0.584906	1846.13	2049.07	155.23	116.69	2.27	43.27	6.39	2.53	6.36	8.9	3.32	8490.02	4	522.59	176259	3989.68	11626.1	2545.34
	MCI	Male	85.7056	25.3682	108	0	1	291	58.4	20.7	0.200687	1120.75	1219.97	109.98	186.51	2.75	21.51	2.91	3.3	3.21	5.86	2.53	6168.41	1.18	430.75	62239.1	2806.71	4517.44	1533.96
	MCI	Female	66.7417	22.6701	118	1	1	134	123	45.5	0.91791	657.87	722.2	72.04	144.53	3.13	7.58	2.71	1.05	2.67	3.22	1.24	1612.17	0.005	271.11	18978.6	939.477	1507.73	1450.2
	MCI	Male	83.3028	31.25	138	0	0.5	245	40.8	19.2	0.166531	751.17	825.56	86.495	154.03	2.39	26.525	5.805	0.69	1.33	6.75	1.3	5794.1	2.175	276.34	54778.2
	MCI	Female	75.9917	26.3819	130	1	1.5	121	134	53.8	1.10744	673.75	887.29	82.25	148.36	2.98	13.56	1.88	1.16	3.03	4.28	1.34	3225.65	0.75	291.28	22490.7	2305.6	3573.53	1149.83
	MCI	Male	56.325	24.6131	132	0	2	274	53.4	15.4	0.194891	791.35	873.33	63.68	169.92	2.84	21.51	4.43	2.13	2.24	5.86	1.45	2522.42	4.25	231.25	26218.1
	MCI	Male	85.0306	26.1476	132	1	1.5	134	98.5	36.6	0.735075	1079.88	1354.69	113.33	143.08	2.27	44.5	5.75	1.87	3.89	7.23	2.58	4520.38	0.47	260.91	51255.4		4794	1515.08
	MCI	Male	78.1444	26.1484	118	0	1	107	105	34.6	0.981308	996.25	1230.52	133.62	199.83	2.67	10.88	2.05	0.29	1.95	6.33	1.96	8685.84	1.1	298.71	18535.8	2514.09	4551.42	1354.63
	MCI	Male	79.8611	21.7652	110	0	0.5	257	53	17.1	0.206226	752.7	888.4	100.96	179.76	2.9	13.43	2.19	1.39		3.54	1.81			259.44	24536.6		2519.33	973.471
	MCI	Female	55.3278	25.1532	110	0	2.5	120	113	59.4	0.941667	507.71	631.3	65.52	196.29	2.56	0.47	3.29	0.14	2	2.42	1.17	3965.98	1.03	355.28	23750.4	2756.39	2965.26	1102.1
	MCI	Male	57.85	29.3523	143	0	3	156	157	43.7	1.00641	654.37	817.82	86.92	184.03	2.84	20.99	2.2	2.63	3.5	4.6	1.69	4370.36	0.24	306.53	42284.8	2184.11	4215.48	1286.9
	MCI	Male	80.8556	23.9968	126	0	1.5	235	39.6	11	0.168511	679.22	734.63	140.16	174.31	104.96	8	4.9	0.69		4.7	1.62			144.71	42021.8	1820.54	1887.77	1640.04
	MCI	Male	69.7222	22.9549	152	1	3	134	107	33.6	0.798507	581.98	897.91	102.12	185.08	111.61	3.08	4.58	0.44		4.6	1.19			264.59	35494.1	1450	2945.41	1178.67
	MCI	Female	76.8167	38.9574	140	0	4	129	36.5	15.4	0.282946	698.14	871.9	91.4	194.82	3.2	6.43	4.21	1.16		9.73	2			323.24	24473.4	2315.8	3819.07	1463.35
	MCI	Female	60.325	25.6101	108	1	1.5	119	109	50	0.915966	710.02	823.63	108.3	144.59	3.65	38.59	4.35	0.69		3.75	1.31			228.18	35564.1	2537.44	3799.3	1838.7
	MCI	Male	79.1194	25.4496	130	1	1.5	159	85.5	60.1	0.537736	997.18	981.72	167.75	386.77	3.3	5.74	2.09	0.14	1.48	2.26	0.91	663.67	0.005	570.21	38559	1518.76	2993.88	1481.04
	MCI	Male	73.7611	23.3325	135	1	3	116	56.5	21.9	0.487069	763.66	996.36	79.85	123.43	2.32	0.27	13.53	3.01	4.56	14.73	2.42	5465.79	17.83	660.02	34353.9	2321.5	5160.42	1649.31
	MCI	Female	65.525	26.6206	132	1	1	199	67.1	24.6	0.337186	810.92	908.84	123.98	145.03	2.77	12.89	3.66	1.92	4.82	4.07	1.18	3541.13	0.28	199.89	48023.1	2299.04	2779.33	1487.9
	MCI	Male	64.8944	28.2288	110	1	0.5	129	129	43.6	1	840.98	966.21	113.6	204.43	2.84	4.13	3.25	0.87	5.76	3.54	1.68	5617.88	0.59	309.65	38520.8	2693.39	14679.3	1054.83
	MCI	Male	72.5028	25.0629	138	0	0.5	244	47.2	13.5	0.193443	1064.21	1248.83	108.19	140.63	2.24	17.63	8.91	2.43	4.16	5.86	2	6869.04	0.01	316.42	64637.6	2190.1	7098.32	2237.45
	MCI	Male	86.6361	23.9003	158	0	1	159	94	30	0.591195	980.61	1475.43	258.04	239.18	3.66	9.92	15.3	1.28	2.74	7.49	2	5499.58	0.005	360.58	125508		6713.73	1663.49
	MCI	Female	78.5944	26.6647	144	1	0.5	121	113	47.2	0.933884	1010.27	1278.82	141.27	198.69	120.02	24.82	2	0.15		1.94	0.82			427.26	42464.4	2226.15	3285.76	1066.33
	MCI	Female	69.5556	24.6275	134	0	3.5	85.4	63.7	25.2	0.745902	556.78	704.66	86.87	270.77	2.19	24.7	3.98	1.97	1.81	4.92	1.13	1544.08	0.005	231.63	15760.3
	MCI	Female	73.0583	23.0766	129	1	4.5	131	258	170	1.96947	1055.18	1273.33	100.35	108.75	2.16	11.82	4.13	1.16		3.96	2.66			397.26	42630.8
	MCI	Female	62.4028	19.1001	120	1	1.5	117	158	45.8	1.35043	614.06	691.46	81.67	214.8	2.84	0.27	46.76	1.33	2.3	2.26	1.14	1429.34	0.005	206.74	18555.3	1221.33	2324.68	1956.75
	MCI	Male	76.025	30.4156	112	0	1	151	52.5	21.6	0.347682	1078.53	2203.24	168.255	145.095	2.84	3.5	42.805	1.915	1.81	381.035	15.905	9805.65	531.2	955.09	0	2425.56	5261.27	9811.09
	MCI	Male	84.3778	24.2142	149	0	1	135	111	107	0.822222	1106.96	1549.68	94.61	117.56	3.13	7.16	3.15	1.16	2.03	4.49	1.61	3195.1	1.73	586.4	44691.1
	MCI	Male	82.3139	24.1368	142	0	1.5	241	123	28.2	0.510373	1378.47	1695.4	90.67	97.29	2.89	0.41	2.64	1.16		9.21	2.09			1129.15	80381.2	3479.65	7479.53	1667.04
	MCI	Male	83.4306	20.6581	110	1	2.5	111	77	26.2	0.693694	702.73	895.07	58.81	135.24	3.38	12.76	5.52	1.82	2.15	6.91	1.75	9160.87	1.35	315.29	40521.5	2071.45	2787.02	1362.94
	MCI	Male	86.7917	23.4304	110	1	1	131	126	43.1	0.961832	1170.7	1225.07	98.78	123.02	2.39	3.08	13.08	0.36	5.05	8.53	2.7	9414.15	0.17	523.64	57057	3817.03	6127.91	1852.37
	MCI	Male	78.6611	27.4552	118	0	0	200				770.82	972.43	78.04	137.95	2.46	7.16	4.31	0.75	4.47	7.54	1.3	2956.14	0.005	246.63	62877.5
	MCI	Female	62.0917	22.9387	120	1	2	131	120	36.5	0.916031	837.91	896.4	105.11	170.69	3.65	5.16	3.62	0.15		7.44	1.2			337.45	42844	2521.94	6416.54	1640.71
	MCI	Male	79.2972	23.8698	162	1	1	91	200	60	2.1978	1470.19	1895.62	137.6	130.77	2.75	24.32	5.22	2.33	5.21	7.07	2.57	5906.9	2.37	631.78	78000.7	2966.39	19899	2064.42
	MCI	Male	88.6611	22.9152	135	0	4	124				1251.15	1515.07	225.66	177.56	106.97	1.83	4.32	0.93		7.28	3.17			720.02	80534.7
	MCI	Male	78.3	30.3385	149	0	2	118				978.99	1159.92	118.84	135.91	3.5	6.71	12.51	2.22		6.23	1.82			726.58	47990.4
	MCI	Female	80.6667	22.2363	144	0	1	147	131	45.5	0.891156	952	1143.74	106.14	160.25	2.55	19.84	3.51	1.05	3.37	5.13	1.72	3634.1	0.54	341.69	30252.8	2128.2	3302.87	1673.53
	MCI	Male	81.0861	21.3353	157	1	1	153	64.1	55.6	0.418954	614.78	774.34	118.52	145.38	87.1	14.22	2.92	0.93		5.28	1.75			252.6	26366.6	1948.3	2057.05	1329.95
	MCI	Female	65.2556	22.8103	124	1	0.5	152	111	37	0.730263	692.05	758.99	132.65	210.83	3.02	0.27	2.3	1.5	5.32	4.39	1.55	2223.11	1.35	449	9626.84	2554.41	3371.41	1291.27
	MCI	Male	82.9167	19.74	143	1	4	156	169	44.5	1.08333	1115.43	1312.13	95.06	147.7	2.72	0.47	2.84	0.44		3.86	2.03			842.62	56328.4	2153.97	4144.18	1342.47
	MCI	Female	74.1833	21.0652	147	0	1.5	245	66.4	20	0.27102	986.28	894.82	89.61	119.47	3.08	2.46	3.27	0.43	2.7	2.69	1.2	3268.25	0.005	266.95	45330.8	2232.4	5109.94	2018.49
	MCI	Male	80.6278	25.7633	143	1	2.5	126	44.6	22.6	0.353968	903.79	1020.19	75.15	180.52	2.84	2.15	4.3	0.56	4.23	4.18	1.76	5391.47	1.91	268.66	33941.1		4085.42	1104
	MCI	Female	76.7111	27.2617	178	1	3.5	158	259	67.8	1.63924	1112.93	1397.48	122.61	171.19	2.95	24.82	3.69	2.13	6.24	9.06	2.53	9448.87	1.26	387.5	41025.1
	MCI	Male	62.3333	27.5692	140	0	4	164	32.2	12	0.196341	646.62	834.81	77.46	170.99	2.84	1.5	2.96	0.43	1.63	3.12	1.08	2811.19	0.005	179.52	36559	2050.05	2746.92	1760.77
	MCI	Female	79.3278	21.2831	130	0	1.5	166	65.5	25.4	0.394578	647.59	859.17	87.85	141.43	2.39	51.85	9.05	1.16	4.13	4.86	1.79	8830.63	0.3	280.96	35044.6	1879.33	4294.98	1398.63
	MCI	Male	73.65	21.962	120	0	1	137	94.1	52	0.686861	682.72	755.38	89.45	151.6	2.84	17.37	10.87	2.28	3.14	4.81	1.18	1199.57	2.69	223.7	22478.3	2070.78	2151.8	1663.11
	MCI	Male	75.1917	25.0836	114	1	1.5	131	65	26.4	0.496183	679.77	730.27	84.94	158.35	2.24	18.93	3.88	0.99	3.81	2.37	1.35	3860.79	0.005	269.98	27773.6	1440.57	1697.72	1214.15
	MCI	Male	79.3028	26.6834	148	1	1.5	172	201	56.4	1.1686	1242.47	1771.53	116.85	131.78	2.84	0.83	5.63	0.14	0.94	6.81	1.64	4749.77	0.21	350.99	76192.5	3381.77	6895.02	2083.68
	MCI	Male	73.8833	26.9014	133	1	2.5	136	94.9	35.6	0.697794	828.84	945.2	121.08	207.01	125.15	3.68	3.96	0.93		9.11	1.3			191.93	32268.7		4245.82	1364.84
	MCI	Female	79.5972	24.053	126	0	1	145	151	50.2	1.04138	1103.65	1297.99	126.19	111.85	2.67	23.3	2.87	1.82	2.7	5.02	1.82	4784.82	0.91	368.59	56593.5	2080.95	5174.09	1559.87
	MCI	Male	75.7167	27.3148	156	0	1.5	122	151	59.9	1.2377	1216.66	1447.92	168	218.625	3.325	20.01	5.2	4.23	3.94	8.375	2.455	5334.57	2.085	443.69	58783.3	2948.5	7034.69	1766.45
	MCI	Male	87.2611	30.4498	122	1	1	94.4	94.1	35.3	0.996822	956.39	1261.39	0	0	0	6.31	2.7	0.14	2.9	2.9	1.69	4723.33	1.85	303.19	77341.1	2003.51	4467.88	1453.24
	MCI	Male	72.4667	28.8722	165	1	4	139	112	37.8	0.805755	685.815	844.475	88.56	164.165	2.695	0.83	4.335	0.14	1.74	4.385	1.54	6368.06	0.66	214.19	34772.1	1723.49	1314.2	1519.53
	MCI	Male	84.4611	25.82	90	0	1	254	55.6	13.3	0.218898	799.36	1042.43	65.15	122.01	2.16	25.71	9.15	0.44		7.23	2.18			258.71	33278.7	2017.56	3660.53	2700.68
	MCI	Female	73.2417	19.2013	110	1	2	116	122	34.2	1.05172	796.98	907.84	45.62	120.08	3.2	28.58	3.5	1.39		7.12	1.84			218.27	22751.4	2356.81	2822.39	1200.24
	MCI	Male	85.2194	22.2576	138	0	1	117	162	44	1.38462	1376.85	1949.64	219.84	142.11	85.07	17.5	10.22	0.69		8.17	3.19			345.18	170306		8750.04	1845.64
	MCI	Female	65.3611	28.1147	142	1	1.5	175	119	30	0.68	898.04	1072.15	118.49	310.04	3.66	11.28	2.61	1.82	6.29	5.76	2.6	7025.54	2.09	421.74	21628.9	2211.06	3678.6	1454.28
	MCI	Female	63.0306	31.1986	122	0	2	266	35.9	16	0.134962	710.14	764.89	62.75	120.42	1.94	1.5	3.45	0.14	2.9	4.92	1.37	6650.08	0.73	212.89	34454.6		5558.27	1359.1
	MCI	Female	74.0639	31.1708	150	1	0.5	248	105	25.8	0.423387	1032.38	1422.59	124.26	130.27	3.8	6.57	3.8	0.93		4.18	1.53			442.62	39244.1	2117.55	3939.71	1472.04
	MCI	Female	80.75	39.076	153	1	1	140	83.2	30.3	0.594286	704.09	880.18	130.51	161.25	96.9	3.38	4.28	0.69		5.86	1.11			357.81	26521.1	1532.75	2504.36	2116.52
	MCI	Male	72.4778	28.3435	120	1	2	147	143	56.4	0.972789	1162.54	1139.23	134.24	174.71	105.21	19.96	3.91	0.69		7.02	1.65			258.09	37902.1
	MCI	Male	69.6972	29.7021	164	1	2	162	106	34.8	0.654321	828.57	935.44	173.91	256.84	3.73	3.83	2.67	0.14	2.22	4.92	1.29	3852.51	0.59	348.34	36579.3	1882.63	2214.64	1266
	MCI	Male	78.7194	32.6193	128	0	1.5	142	39.9	12.7	0.280986	678.86	854.57	77.76	226.66	2.69	7.02	2.48	0.81	2.3	4.92	1.1	4238.78	0.15	184.81	24834.9		4529.19	1002.9
	MCI	Male	75.2111	24.9683	129	1	3	117	52.1	61.4	0.445299	671.68	730.85	151.14	146.34	2.24	8.83	7.01	1.55	2.74	5.13	2.2	4662.74	1.16	425.63	23421.1	2012.57	2025.64	1307.59
	MCI	Male	75.5139	24.4755	122	0	2.5	132	73.5	26	0.556818	778.63	917.33	77.27	165.34	3.27	7.02	5.5	3.2	3.12	7.54	1.71	4362.76	0.91	231.78	38357.5	2697.43	3485.75	1423.35
	MCI	Female	73.4	27.2109	126	1	1	147	79.8	43.9	0.542857	653.4	898.92	115.3	153.42	2.9	21.25	1.95	0.15		3.33	0.72			230.59	30192.2	3228.16	4738.41	1809.05
	MCI	Male	75.3167	23.9506	134	0	3	152				552	741.49	61.52	111.16	1.94	1.5	1.69	0.56	2.24	2.69	1.51	5302.66	0.005	419.97	22940.8		2339.5	1205.3
	MCI	Female	69.5583	32.6066	137	1	2	133	132	39.1	0.992481	786.03	858.46	84.1	111.26	2.95	3.68	2.38	0.93	1.94	4.65	1.68	9277.7	2.82	256	31937.8	2768.72	5577.34	1391
	MCI	Male	74.0833	30.1889	130	1	0.5	265	50.7	17	0.191321	679.85	789.96	142.48	323.01	4.03	23.3	3.91	1.16	3.33	3.96	1.6	6031.07	2.09	246.32	29753.4	1231.64	1907.7	1366.79
	MCI	Male	73.9361	20.3712	134	1	2.5	110	209	49	1.9	1040.11	1363.85	6.67	54.72	0	0.27	3.58	3.67	3.75	4.81	1.61	2680.88	0.71	831.83	25954.4		9771.8	1468.78
	MCI	Male	77.9667	25.0131	141	0	4	226	55	18.3	0.243363	745.37	889.3				44.99	4.02	1.5	2.02	5.34	1.59	4076.7	1.65	713.81	71083.5	1344.64	2477.16	1466.11
	MCI	Male	73.2528	27.4154	142	1	1.5	117	149	36.5	1.2735	1245.46	1826.52	182.98	208.99	1.83	0.47	3.67	1.05	6.2	3.75	2.48	5754.36	1.15	1273.99	83791.9	3104.6	5674.21	1393.35
	MCI	Female	55.3028	31.0469	142	1	2	147	129	58.2	0.877551	786.18	850.18	116.65	140.2	3.2	24.17	4.31	0.57		7.75	2.36			261.61	48835.9	1574.77	3870.15	1393.5
	MCI	Female	81.65	20.2995	158	0	3.5	160	140	53.9	0.875	969.1	1260.19	117.02	119.04	2.89	15.86	3.21	0.69		15.15	2.48			403.62	57479.1	2390.51	3989.59	1249.3
	MCI	Female	73.4278	33.4651	128	1	2	152	70.7	24.8	0.465132	655.01	1000.06	39.18	112.01	2.74	4.34	5.27	1.16		8.9	1.77			470.25	50230.2	2211.46	6156.66	1517.02
	MCI	Male	76.3028	27.0526	160	0	0	158	51	30	0.322785	654.22	774.41	106.62	143.04	2.24	48.55	4.57	1.39	3.18	3.12	1.27	3541.28	0.005	208.03	29792.1	1387.85	2274.59	1467.77
	MCI	Male	69.6806	25.5069	142	0	2.5	157	66.2	87.3	0.421656	809.85	799.62	67.51	104.37	2.39	7.44	2.64	0.93	3.29	4.28	1.27	3507.56	0.85	230.98	31327.1
	MCI	Female	86.7556	29.4324	135	0	3.5	249	70.2	20.8	0.281928	1250.65	1398.14	134.68	172.38	3.42	7.3	5.73	1.16	3.47	6.44	1.78	9551.05	1.29	301.81	49665.4		4505.76	1609.42
	MCI	Male	72.6806	26.9132	131	1	2.5	175	48.1	28.1	0.274857	723.2	806.42	91.55	174.99	2.89	13.38	2.5	0.93		5.86	1.47			138.82	34793.9	1561.33	4039.96	1276.92
	MCI	Female	75.3417	23.1026	141	0	1	259	75.1	13.6	0.289961	1005.41	959.31	80.92	100.74	2.27	19.71	1.7	1.05	2.77	4.92	1.46	4280.55	0.67	238.87	31498	1956.62	3158.85	1323.55
	MCI	Female	69.0806	27.233	110	1	1.5	245	68.5	22.1	0.279592	993.57	1039.79	109.02	169.82	2.69	2.15	3.19	0.14	3.37	4.97	1.13	5107.14	0.75	322.59	45738.2	2185.99	2866.23	1659.1
	MCI	Female	65.7667	19.5264	144	1	2	137	244	68.4	1.78102	1221.01	1339.26	102.94	155.76	2.84	14.09	2.37	1.39	4.45	3.65	1.56	4947.36	0.39	451.16	29256.5	1747.96	3629.61	1601.81
	MCI	Male	67.6556	27.3594	130	1	0.5	226	30.9	12.3	0.136726	730.93	839.14	68.71	166.21	2.63	10.47	2.39	1.71	2.29	4.39	2.08	4078.18	1.35	275.99	33518.9	2156.98	2832.5	1317.83
	MCI	Male	83.4667	29.173	145	0	3	234	61.8	18.1	0.264103	1095.06	1373.48	138.12	115.63	3.35	6.02	6.8	1.39		16.29	2.57			387.38	55392.7	2834.35	6318.96	1805.82
	MCI	Male	89.175	21.947	130	0	5	213	88.1	27.7	0.413615	1067.73	1485.69	148.68	175.93	4.01	12.89	3.1	0.69	2.37	5.55	1.57	5502.65	1.56	420.33	60531.7
	MCI	Male	74.1833	21.3561	110	0	2	143	184	59	1.28671	955.24	1084.03	137.67	156.55	3.28	14.88	3.8	0.69		5.97	2.14			413.04	46110.3		4161.63	2203.24
	MCI	Female	71.0194	20.1905	130	0	1.5	123	155	53	1.26016	717.4	889.43	85.7	122.43	3.13	4.72	3.16	1.22	2.05	4.92	1.9	5629.76	0.8	295.77	32398.4	2480.09	3243.5	1369.6
	MCI	Female	78.0083	23.9218	141	0	1	139	67	19.2	0.482014	871.44	794.12	97.22	108.4	2.14	12.22	2.15	0.36	0	5.6	0.21	9099.52	1.35	187.87	46598.4	2230.49	2875.79	1596.53
	MCI	Male	80.5361	23.7762	142	0	0.5	134	64.1	23	0.478358	738.07	980.71	113.28	159.7	2.69	0.27	6.92	2.53	2.95	6.18	2.42	4826.78	4.2	257.64	33966.2	2639.93	7627.6	1541.91
	MCI	Female	72.3306	20.2931	131	1	2	130	206	59.2	1.58462	1244.71	1538.91	232.12	153.35	2.93	13.43	2.14	1.16	4.8	4.33	2.11	5775.06	2.09	543.86	44558.8	2422.22	5161.59	1602.11
	MCI	Male	84.5417	24.1184	145	0	0.5	267	61.1	17.8	0.228839	957.8	1111.97	130.8	188.3	113.6	3.83	3.36	1.6		5.13	1.86			276.26	100483		2739.71	2048.4
	MCI	Female	70.875	27.0349	140	1	3.5	117	129	46.2	1.10256	819.24	1154.75	94.79	204.85	2.98	35.86	3.35	0.43	0.53	4.18	0.77	5319.44	0.28	211.26	28075.6	2096.62	3505.38	1748.67
	MCI	Female	82.5111	26.448	130	0	0.5	158	65.3	60.8	0.413291	700.44	701.3	75.67	146.21	3.02	17.76	1.78	0.93	2.18	3.7	1.49	3184.67	2.38	235.43	18311.8
	MCI	Male	81.3972	25.8217	167	0	2	244	119	25	0.487705	1072.54	1226.19	212.32	136.17	2.98	0.27	5.3	1.28	3.83	8.17	3.05	4801.51	3.42	647.4	51243.7		5640.76	1149.5
	MCI	Male	77.4444	20.0723	118	1	1	253	90.6	33.6	0.358103	1082.51	1401.76	110.9	152.26	2.89	0.41	2.03	1.49		5.49	2.33			1087.97	66119.4	2483.27	6765.37	1703.57
	MCI	Female	74.8667	21.9622	132	1	2	152	133	39.1	0.875	625.56	821.6	80.93	163.91	2.84	0.27	4.36	1.97	2.9	6.02	1.71	4928.93	1.69	579.57	30010.7	1980.89	3451.24	1248.19
	MCI	Female	67.9528	19.4362	122	1	1	168	74.9	37	0.445833	749.07	859.84	105.26	194.4	2.69	21.38	9.95	1.97	2.2	5.23	1.43	3207.5	3.36	414.14	30419.6	2349.93	5359.51	1462.91
	MCI	Male	81.2	23.4759	142	0	1	137	75.5	36.5	0.551095	889.75	1152.5	90.09	174.65	2.39	1.99	3.95	0.75	2.38	5.23	1.7	4807.96	1.35	257.79	34526.1	1599.93	4569.47	1685.58
	MCI	Male	76.5306	25.1025	100	0	2.5	199	66	19.5	0.331658	1102.71	1376.54	100.16	132.95	2.87	11.69	3.5	2.23	3.67	3.7	2.21	4632.68	2.03	309.94	58229.9	2622.61	7445.95	1225.4
	MCI	Female	64.7167	23.293	108	0	1	204	29.5	16.7	0.144608	439.82	525.23	40.04	130.5	2.89	19.97	1.76	0.44		3.96	0.71			332.51	28321	1751.39	3834	1410.88
	MCI	Female	72.6028	27.6771	124	0	2	140	106	47.5	0.757143	721.87	740.58	53.51	131.96	3.5	36.32	2.6	1.27		5.6	1.5			344.74	21498	1082.37	2021.11	1313.04
	MCI	Male	71.3333	23.2926	146	0	1.5	231	39.9	16.8	0.172727	1000.75	1127.23	125.61	166.46	4.02	1.83	3.87	0.69		9	2.09			278.54	43435.8	3477.12	8678.04	1657.84
	MCI	Female	82.2833	23.9545	128	1	1	170	86	29.5	0.505882	889.07	981.78	115.19	151.32	2.78	1.99	1.29	2.82	2.92	5.44	2	4951.55	0.67	265.3	24831.5	2258.39	2641.81	1187.04
	MCI	Male	84.0611	26.3151	132	1	1	164	52.4	23.4	0.319512	879.79	1204.58	27.32	127.11	0	40.31	15.25	0.81	2.21	5.6	1.79	6276.58	2.14	836.78	44614.1	2558.1	6859.32	1479.52
	MCI	Male	74.5694	25.9738	124	0	1	143	181	85.2	1.26573	1156.29	1301.93	122.15	126.97	2.27	6.59	4.29	0.36	4.74	5.86	1.76	5033	0.85	470.18	77267.8	2505.22	3927.38	1266.98
	MCI	Male	76.3861	21.7536	138	0	4	137	246	83.9	1.79562	966.99	1126.99	132.74	296.33	4	5.74	7.72	2.23	6.89	4.49	1.99	7881.39	1.33	401.87	39813	1457.8	4058.62	1494.49
	MCI	Male	77.2444	24.376	105	1	0.5	104	77.6	46.2	0.746154	652.64	970.34	102.72	179.24	4.02	0.47	8.39	0.69		4.49	2.22			650.24	36974.4
	MCI	Male	79.3194	30.6782	120	1	1.5	175	85.3	28.1	0.487429	766.62	957.87	52.65	132.12	2.9	43.89	36.4	1.16		8.69	2.4			291.41	24809.4	2184.76	3973.56	1421.34
	MCI	Male	76.825	24.0266	124	1	2	167	153	48.4	0.916168	807.3	1089.05	94.32	145.71	2.93	6.87	2.4	1.6	3.04	4.65	1.38	5570.67	1.36	397.17	27348.9	5318.78	4596.67	1382.48
	MCI	Female	69.2417	25.1884	131	1	1.5	144	108	36	0.75	837.87	991.27	91.77	130.48	2.93	15.28	2.09	1.16	2.73	2.9	1.22	3740.16	0.87	266.98	32711.3	2320.24	4803.75	1437.34
	MCI	Female	83.5056	31.5256	176	0	1	150	92.1	37.1	0.614	1030.99	1323.73	112.79	140.28	2.67	5.45	1.72	3.25	4.39	7.75	1.9	7114.33	0.59	318.24	45619.4	2911.37	7316.31	1902.56
	MCI	Male	83.2889	21.8058	110	0	1	219	46.5	14.9	0.212329	803.29	969.99	126.65	406.4	2.93	15.41	2.86	0.99	3.52	5.02	1.93	7329.48	1.62	327.2	29791.7	1615.11	4440.05	1599.94
	MCI	Male	61.9111	29.9407	130	1	1	152	72.9	29.2	0.479605	810.05	908.36	47.53	123.77	2.85	0.27	4.3	0.14	2.15	3.44	0.98	3298.08	0.2	230.88	37968.8
	MCI	Female	72.9056	22.8586	110	1	1.5	165	224	80.7	1.35758	961.97	1195.58	129.57	155.98	3.2	48.05	4.66	1.81		6.49	1.77			407.26	23430.2
	MCI	Male	85.9667	35.87	110	0	1	264	68.7	22.9	0.260227	1232.68	1319.86	91.32	110.45	2.39	20.74	2.91	1.55	4.31	4.7	2.15	4483.91	1.86	439.41	60290.8		3229.63	1336.25
	MCI	Male	82.7306	28.1605	164	0	2.5	147	92	30.1	0.62585	818.53	1071.7	130.78	133.85	2.53	0.47	3.35	0.93		5.55	2.3			922.38	75356.2	2364.12	3838.43	1728.38
	MCI	Female	77.7111	30.3921	160	1	2	243	80	28.7	0.329218	844.7	966.42	79.89	108.39	2.26	0.27	2.69	1.5	3.74	4.28	1.67	5981.29	0.02	370.77	29768.9
	MCI	Male	77.5444	32.8151	119	1	1.5	175	62.2	21.3	0.355429	868.69	1103.53	129.05	136.42	2.53	11.15	2.05	0.15		3.33	2.01			411.56	37749.4
	MCI	Male	78.075	29.8117	136	1	0.5	138	67.8	33.6	0.491304	781.02	946.43	86.49	159.89	2.85	18.02	4.02	1.71	2.79	6.91	1.71	6058.98	1.48	286.72	35505.2		3104	1362.01
	MCI	Female	74.5361	22.205	134	1	0.5	133	160	42.2	1.20301	680.32	783.68	101.77	177.68	3.28	16.85	3.45	0.44		3.75	1.45			383.07	23562.5	2022.02	2313.1	1179.81
	Dementia	Male	81.4139	25.0683	140	1	4.5	131	61.4	20.4	0.468702	1047.38	1225.98	102.34	171.01	2.61	14.75	3.86	0.43	4.5	11.3	1.68	7323.67	1.75	402.98	60985.9	3856.68	5908.6	1551.76
	Dementia	Female	73.9417	25.7325	140	1	5	88.7	125	28.5	1.40924	910.6	1049.91	121.46	210.56	4.31	0.06	2.9	1.16	3.15	7.75	1.89	6897.1	1.36	276.37	35316.5	5680.44	7340.83	1385.71
	Dementia	Male	64.2778	22.9952	140	1	4	140	79.5	26.7	0.567857	572.35	652.95	125.35	189.13	114.11	8	2.56	0.44		3.91	1.43			208.69	24001.5	2195.94	2516.15	2276.66
	Dementia	Male	78.5333	23.2545	110	1	4	111	154	34.9	1.38739	1617.47	1658.61	130.48	177.84	2.84	4.72	6.34	0.29	4.59	4.49	2.28	5921.35	0.87	487.03	118533	2848.63	9497.51	1550.65
	Dementia	Male	73.3833	23.8512	128	1	2.5	80.8	141	53.6	1.74505	731.96	1090.62	115.98	323.77	2.93	6.02	2.83	0.14	1.22	1.29	0.65	2773.64	0.005	267.26	20338.4	2143.07	4111.63	1647.77
	Dementia	Female	75.4806	26.779	123	1	2	126	83.5	31	0.662698	677.22	860.72	80.98	142.02	2.26	0.27	6.31	2.13	3.61	7.12	1.6	6669.43	0.24	304.61	32145.9	2400.71	3736.38	1668.45
	Dementia	Female	77.4028	23.773	112	1	8	164	76.3	28.9	0.465244	615.27	718.71	53.07	139.22	2.89	4.2	5.7	1.16		8.69	1.22			212.67	20477.6	1736.79	2359.51	1385.4
	Dementia	Female	70.8444	27.6306	141	1	5	150	143	30.5	0.953333	993.66	1204.46	79.43	158.51	2.69	2.93	20.73	0.63	1.33	7.96	1.55	3876.6	0.21	541.32	43590.9
	Dementia	Female	80.2833	24.1387	120	0	4.5	160	107	35	0.66875	800.92	920.78	143.61	137.36	82.14	1	4	0.93		7.44	2.17			566.96	32044.2	2500	3774.4	1704.25
	Dementia	Female	65.9194	21.592	180	1	3.5	132	130	50	0.984848	959.57	1022.96	139.79	126.97	2.19	2.15	2.57	1.92	2.18	2.37	1.79	4335.71	0.21	431.07	25398.2	1905.76	3237.37	1409.36
	Dementia	Female	59.8917	23.3705	110	0	4.5	126	83.2	26.2	0.660317	508.29	586.6	79.29	154.13	92.5	42.53	2.6	0.81		5.44	1.33			175.74	16085.6	1608.38	2256.63	1428.51
	Dementia	Male	87.8528	27.8568	158	0	4.5	137	58.9	22.2	0.429927	714.98	855.64	101.73	222.4	2.87	15.15	3.12	1.05	3.76	4.44	1.49	4129.79	0.005	268.35	44798.2	1816.79	2891.51	1907.95
	Dementia	Male	79.0833	25.0164	130	1	2	156	103	29.6	0.660256	810.03	1047.95	96.1	123.11	2.84	14.49	2.69	0.81	3.4	6.28	1.62	5608.9	0.005	382.39	46558.2	2377.74	5104.88	1507.07
	Dementia	Female	80.5639	21.1026	152	0	3	143	188	46.6	1.31469	905.97	1137.22	124.77	134.26	2.54	26.85	1.97	0.81	4.28	4.76	1.85	5874.24	0.59	383.45	30259	2676.83	4057.9	1728.82
	Dementia	Male	63.1083	23.3419	125	0	4	146	215	72.2	1.4726	965.04	1088.77	131.02	164.59	3.85	8.55	3.83	0.93	5.18	4.49	1.37	3586.07	0.97	313.24	43441.5	2201.44	2907.11	1602.07
	Dementia	Male	67.6444	36.7642	132	1	7	94.5	205	124	2.16931	610.51	910.32	97.66	116.32	1.97	6.31	1.81	3.63	3.12	3.01	1.73	4118.37	0.24	362.1	25785.3	1202.88	2349.41	874.915
	Dementia	Female	89.1972	27.0419	92	0	1.5	275	54.1	11.4	0.196727	627.82	847.95	68.85	102.03	1.68	16.59	4.55	2.13	3.5	4.76	1.34	4598.88	0.91	311.41	26097.2	2398.5	3740.3	1581.58
	Dementia	Male	56.5583	26.6834	142	1	4.5	120	93.8	36	0.781667	748.1	840.89	77.95	148.98	1.97	10.61	3.53	1.6	4.03	6.49	1.47	7285.77	0.93	215.44	25002.3	2281.92	2676.08	1677.5
	Dementia	Male	83.8111	25.1771	165	0	4	140	146	76.4	1.04286	978.22	1166.61	112.61	126.78	2.54	13.69	4.7	0.56	2.87	4.07	1.33	4795.94	1.59	346.06	40839.9
	Dementia	Male	80.9806	23.7039	120	1	5	85.8	145	36.5	1.68998	1202.57	1489.73	142.39	182.09	2.55	0.27	9.64	1.16	7.27	6.91	1.67	4205.73	0.69	914.77	39275.5	4423.32	7317.86	1845.04
	Dementia	Male	68.4722	25.4566	104	1	1.5	107	86.8	38.3	0.811215	928.08	1080.15	77.56	168.34	2.56	0.47	7.98	0.14	4.16	4.86	1.97	4551.34	1.15	375.44	49974.1	3043.72	5975.82	1616.2
	Dementia	Male	75.2667	29.704	123	1	6.5	134	64.3	74.6	0.479851	779.49	959.31	61.09	169.34	2.55	5.74	4.9	1.44	2.85	5.76	1.1	4370.2	1.59	153.9	15703
	Dementia	Male	80.3222	29.165	138	1	5	129	61.6	53.5	0.477519	664.42	975.86	116.05	160.66	1.97	15.67	3.23	0.69	0.91	3.17	0.72	5207.82	0.24	662.66	29319.1	1455.17	2277.77	2691.23
	Dementia	Female	56.8194	35.7761	122	0	6.5	149	109	33.2	0.731544	698.23	726.58	93.33	172.73	2.54	1.5	2.43	0.14	1.51	2.8	0.71	2952.87	0.3	239.62	22861.5	2334.52	2906.93	1596.84
	Dementia	Male	79.2167	23.033	150	0	4	140	84.2	33.8	0.601429	779.54	909.35	136.1	181.97	109.69	43.89	4.24	1.39		4.92	2.21			360.11	39147.2	3343.02	4787.07	1130.88
	Dementia	Female	76.05	25.9267	125	1	4.5	128	67.8	36	0.529687	662.25	694.66	75.05	130.99	2.32	2.62	3.89	0.56	0.92	4.92	1.19	1387.33	0.84	256.72	25389.1	2978.1	2145.88	1224.8
	Dementia	Male	69.3556	29.7006	136	0	2	99.1	74.5	47.4	0.751766	736.73	818.08	86.78	154.73	2.69	17.63	2.89	0.69	1.6	3.81	1.38	3125.73	0.005	216.93	25479.6	1439.97	2012.21	1186.98
	Dementia	Female	87.9472	23.6555	102	0	6	259	153	30.1	0.590734	1704.54	1784.57	146.39	83.18	2.67	7.58	2.45	1.6	7.47	4.6	2.81	8926.54	1.87	632.47	111923	3218.42	6438.5	2150.71
	Dementia	Male	79.7472	25.9859	112	1	2	149	63.7	18.6	0.427517	735.52	811.27	73.96	147.94	2.63	0.06	2.88	1.22	2.21	4.28	1.42	3864.71	0.34	750.91	58665.2	2299.25	4153.76	1447.77
	Dementia	Male	84.3222	28.61	151	1	3.5	129	127	48.7	0.984496	991.18	1175.19	88.82	122.69	2.84	1.17	10.35	1.28	5.48	5.55	2.03	5865.35	1.59	293.75	48974.7
	Dementia	Male	82.0472	28.1873	170	0	4	149	226	70.5	1.51678	1247.34	1437.05	118.58	137.34	2.95	21.51	2.54	5.41	4.65	5.44	2.25	6334.85	0.47	419.04	54229.9	2980.14	3825.32	1367.78
	Dementia	Female	82.8778	18.1916	144	1	4	129	129	44.9	1	997.06	1175.4	101.83	137.58	2.77	0.06	4.95	2.53	3.66	8.43	2.08	7260.98	2.05	551.71	53427.6	3977	6470.03	1910.75
	Dementia	Female	86.8194	17.1897	130	1	5	133	156	44.4	1.17293	1116.59	1455.3	131.64	154.66	2.84	30.37	3.96	2.82	6.18	7.96	2.83	6534.58	2.5	410.17	41597.8	4250.15	7480.9	1978.02
	Dementia	Female	77.4972	19.8347	114	1	2	126	131	50.8	1.03968	844.68	1038.59	93.11	127.36	1.94	13.96	3.15	0.14	0.73	2.85	0.87	4917.4	0.87	224.95	38702.6	2152.73	4635.96	1545.71
	Dementia	Male	87.75	22.7061	124	1	6.5	132	102	24.8	0.772727	692.02	977.76	104.29	220.96	4.11	0.41	4.28	1.6		11.56	2.06			688.17	17802.7	1538.69	2114.55	1350.86
	Dementia	Male	82.9333	25.5248	137	0	5.5	139	109	40.4	0.784173	800.07	909.18	93.44	188.02	2.54	2.62	3.34	0.69	2.52	2.9	1.32	4485.92	2.16	250.24	22587.3
	Dementia	Male	77.85	29.5626	136	1	4	166	90.8	29.5	0.546988	905.29	939.95	77.18	104.31	2.85	13.56	6.78	2.72	2.86	4.92	2.14	6892.88	1.35	283.52	39217.6
	Dementia	Female	72.2694	25.4156	140	1	4	151	218	77.5	1.44371	803.03	775.82	64.23	146.83	2.93	32.87	3.48	5.63	3.03	2.05	2.2	2781.97	1.15	289.28	13612.6	2319.74	2043.18	1009.63
	Dementia	Male	75.9722	31.9959	138	0	3.5	227	71.5	30.4	0.314978	1121.21	1429.34	32.56	14.06	0.3	0.06	20.9	0.43	2.51	8.38	1.72	7845.75	2.45	578.88	108106	2298.83	8655.05	2503.03
	Dementia	Male	74.8389	25.5112	139	1	7	82.1	76.1	29.3	0.926918	583.66	724.79	115.88	196.23	118.5	1	7.2	1.6		5.7	1.24			277.17	22639.3
	Dementia	Female	73.5528	26.2188	109	1	6	145	218	52.5	1.50345	1110.34	1260.81	146.64	174.83	4.4	8	3.29	0.14	2.94	2.26	1.36	3367.67	0.005	445.71	65281.2	3546.01	6003.95	1532.03
	Dementia	Female	68.6694	24.8627	130	1	3.5	107	138	77.6	1.28972	467.08	560.63	39.47	94.9	2.32	44.13	2.29	8.8	3.04	2.8	2.8	693.48	0.59	169.08	17614.1	1192.36	2217.65	813.887
	Dementia	Male	77.5722	25.4009	136	1	8	128	63.7	22.1	0.497656	557.83	726.93	54.74	179	2.9	0.47	4.81	0.15		2.69	1.28			522.72	36222.1	2435.46	3040.18	1666.92
	Dementia	Female	58.7111	31.5263	132	1	5	108	272	82	2.51852	928.05	1167.78	95.17	151.18	3.38	28.24	3.64	3.58	2.26	3.59	1.76	3221.18	1.1	282.23	22824.2	2332.83	3175.08	1383.93
	Dementia	Male	75.2583	24.8343	142	0	3.5	128	129	51.8	1.00781	829.19	1075.18	93.85	222.32	3.42	4.87	3.08	3.01	4.36	4.55	1.77	2764	1.59	214.54	38488.1
	Dementia	Male	79.7389	25.1004	150	1	3	188	125	25.4	0.664894	863.78	1136.22	102.21	99.73	2.4	43.27	3.95	0.93	6.46	7.96	1.66	3664.28	0.8	786.11	46233.7
	Dementia	Male	64.4833	32.5977	118	1	6	132	30.5	10.3	0.231061	565.635	613.995	68.63	171.47	3.07	3.6	4.77	0.145	0.81	4.285	1.465	4713.09	0.005	150.65	27176.5	1993.93	1765.01	1411.59
	Dementia	Female	78.6	30.2049	142	0	7	181	70.1	32.1	0.387293	820.71	985.32	166.18	247.59	2.38	12.36	4.62	1.55	4.03	3.86	2.25	8631.25	3.26	340.09	39112.5	2726.98	3609.86	1196.77
	Dementia	Male	80.1861	21.6623	117	0	4	149	61	27	0.409396	598.03	675.84	97.1	163.77	2.84	23.3	5.15	2.33	3.97	4.39	1.76	2435.4	2.64	345.55	34523.6	1182.83	1608.29	1372.05
	Dementia	Male	79.6861	27.8756	125	0	6	148	97	34	0.655405	1023.34	1434.59	145.63	185.17	3.2	7.8	6.28	1.6		9.63	1.69			131.7	82804.3	2288.74	3892.62	1993.42
	Dementia	Female	57.25	22.694	116	1	4	135	145	49.1	1.07407	928.12	959.6	142.52	189.53	114.36	12.22	3.6	0.44		8.59	2.03			276.15	39807.7	2269.17	4787.06	2354.05
	Dementia	Female	67.7444	23.5532	112	1	4	125	121	37.3	0.968	651.05	850.14	50.23	69.17	1.97	0.27	5.71	1.39	1.84	3.65	1.64	3792.49	1.1	454.07	28316.1		3027.55	829.58
	Dementia	Female	76.0278	30.4164	145	0	4.5	158	34.2	19.3	0.216456	693.12	791.47	58.47	117.88	2.41	30.12	2.75	0.69	1.89	6.39	1.45	8511.93	0.02	319.4	31872.1	1833.29	3752.16	1625.73
	Dementia	Female	85.7056	32.3919	156	1	11					1540.07	1764.64	172.59	174.69	2.9	54.53	1.88	1.39		3.96	1.94			415.4	669535
	Dementia	Male	80.5833	29.1631	161	0	3.5	209	39.5	20.4	0.188995	769.74	796.47	90.49	106.08	2.19	0.47	6.49	0.22	3.14	6.12	1.87	6676.51	1.62	144.93	49631.4	1976.99	5111.74	1899.74
	Dementia	Female	84.8417	26.516	130	0	7	157	272	58	1.73248	1530.92	1793.99	192.9	150.22	1.97	11.82	3.27	1.5	6.43	5.23	1.79	4017.27	1.8	510.85	99590.5	2482.72	7183.07	2641.25
	Dementia	Female	71.1556	21.7665	142	1	4	151	168	51.7	1.11258	1000.14	1074.89	125.31	223.26	3.12	22.91	3.07	2.13	3.34	4.86	1.91	4061.36	1.65	210.59	44687	3547.73	6134.65	1659.33
	Dementia	Male	65.0917	31.006	140	1	5	136	131	48.6	0.963235	882.39	1038.68	134.79	173.89	2.63	0.06	6.36	2.02	4.02	8.59	2.55	7071.4	2.2	955	51326.6
	Dementia	Male	83.2667	24.1581	150	1	2	178	89.4	28.3	0.502247	1093.38	1091.03	122.95	194.99	3.73	6.16	4.5	0.93	3.13	4.7	1.92	4083.34	1.35	355.42	48530.3	2358.15	3584.55	1119.82
	Dementia	Male	78.2194	23.7215	152	1	5.5	138	85.5	32.5	0.619565	950.07	1058.58	115.73	191.85	2.63	2.31	6.53	0.69	2.63	4.92	1.82	4396.71	3.38	255.13	50989.6	1835.35	2146.12	2414.18
	Dementia	Male	79.2	22.5572	115	0	4	142	213	78	1.5	1116.36	1490.82	234.57	164.14	98.68	17.76	2.48	0.93		3.96	2.98			448.15	77843.5	2213.27	4411.6	1856.67
	Dementia	Female	79.4472	29.6363	140	1	4.5	156	58.3	29.3	0.373718	636.01	755.69	82.08	173.8	2.75	7.58	6.91	1.71	2.68	7.96	2.22	5995.08	1.52	245.51	32726.5	1557.28	3270.84	1594.63
	Dementia	Female	57.7917	22.7061	135	0	2.5	160	68.3	66.3	0.426875	615.51	698.13				6.59	1.83	1.5	2.66	4.49	1.48	3015.69	0.28	211.11	17093.8
	Dementia	Male	71.8333	20.9883	145	0	3	165	156	109	0.945455	1092.48	1414.22	121.26	234.31	2.67	4.13	5.01	1.39	3.77	10.36	1.35	8533.79	1.16	323.03	72213.7	3378.63	5749.79	1444.84
	Dementia	Male	73.8083	22.5231	122	1	3.5	117	83.6	33.8	0.71453	869.9	1115.38	108.44	168.28	2.61	8.69	3.9	0.81	2.71	5.34	1.68	3656.26	1.65	185.25	51954.4	2095.14	4568.52	1321.08
	Dementia	Male	71.0528	28.8199	143	1	3.5	144	90.2	38.1	0.626389	788.69	898.97	102.01	184.01	3.08	20.61	5.46	2.43	3.76	8.27	1.69	5699.55	2.35	270.52	36586.9	2319.32	3827.5	1637.96
	Dementia	Male	65.8722	21.7994	110	1	5	138	160	50.2	1.15942	950.33	1017.43	63.43	139.74	2.59	21.63	3.07	0.93		7.75	1.62			254.16	64518.6	2460.44	3501.57	1335.82
	Dementia	Male	71.1056	25.6134	110	1	5.5	142	123	40.3	0.866197	883	1138.18	123.66	118.07	70.23	5.74	5.08	1.16		6.6	1.86			264.64	64731.5
	Dementia	Male	84.8583	24.8184	118	1	5.5	118	150	33.1	1.27119	1006.42	1127.02	86.31	129.68	2.63	13.03	3.23	2.48	5.52	2.48	1.91	7828.12	0.76	627.06	64296.2	2391.65	5394.23	1896.49
	Dementia	Female	84.6139	27.2724	124	0	6	264	42	13.4	0.159091	502.16	642.11	70.33	90.41	1.59	37.47	2.38	1.92	2.76	2.8	1.35	2840.27	0.67	207.39	26890.8
	Dementia	Male	78.1778	32.737	159	1	6	153	55.6	39.8	0.363399	1085.16	1356.72	111.54	240.74	2.51	0.06	15.96	1.82	1.7	11.25	1.75	7948.87	1.1	256.83	56557	4032.46	7149.72	2120.34
	Dementia	Male	84.6778	24.8184	139	1	7	121	96.5	34.5	0.797521	1038.07	1368.24	169.7	141.51	84.71	2.15	3.93	1.16		9.16	1.82			302.05	37518.4	3072.8	9382.92	1890.33
	Dementia	Female	69.5972	22.2447	143	1	6	143	116	37	0.811189	704.94	900.14	72.16	154.17	2.67	21.76	2.71	0.81	2.27	4.81	1.46	4304.28	0.97	261.6	23037.9	2363.06	3456.01	1302.53
	Dementia	Female	72.0972	20.3196	153	0	2.5	222	119	31.1	0.536036	953.43	1252.7	126.83	141.96	2.84	1.5	5.14	1.05	4.94	3.7	1.7	3910.96	2.02	573.65	26130	1664.53	5093.11	992.23
	Dementia	Male	71.5417	25.5187	124	1	2.5	107	147	41.5	1.37383	998.35	1290.12	95.16	124.26	3.13	1.99	5.26	3.11	3.62	5.23	1.54	4155.8	1.02	572.63	47398.1
	Dementia	Female	82.6278	22.1387	152	0	13	158	253	37.3	1.60127	1201.27	1064.12	105.47	156.73	2.27	11.55	2.24	1.71	7.91	3.7	1.24	4338.47	0.28	751.44	26168.1
	Dementia	Male	78.6028	25.5357	140	1	1.5	137	135	56	0.985401	849.13	1049.48	105.29	184.07	4.77	38.83	0.75	0.69		2.05	1.42			304.89	29056.1
	Dementia	Male	79.9417	25.9859	142	0	2	163	207	67.2	1.26994	997.61	1362.73	118.41	134.38	3.13	8.55	23.42	0.63	4.35	7.64	1.72	5774.8	6.3	251.67	60384.7	2954.08	4840.18	1842.83
	Dementia	Male	74.1667	25.318	127	1	3	122	214	61.1	1.7541	1107.6	1153.16	122.51	143.3	2.84	7.16	3.98	1.39	3.01	5.44	1.63	3971.83	0.39	488.12	44666.4	2270.15	2858.22	1664.29
	Dementia	Male	71.6333	23.576	150	1	3	173	42.1	18.6	0.243353	610.39	690.89	79.52	128.55	2.14	17.37	4.01	1.05	1.97	4.92	1.31	2516.17	0.85	167.39	26434.1	1418.08	2029.97	1052.17
	Dementia	Male	62.1444	25.3274	117	1	6	115	142	44.9	1.23478	1104.93	1500.17	80.78	118.81	2.84	2.62	4.09	0.93	2.14	4.86	1.62	2949.65	1.85	277.74	43433.2	2210.26	3799.79	2137.29
	Dementia	Female	72.1194	24.5808	157	1	3.5	159	117	33.5	0.735849	961.18	1202.07	121.19	167.12	3.12	1.99	5.28	2.13	4.7	7.85	2.43	6810.5	2.53	429.28	52529.2	2433.46	5248.6	1677.62
	Dementia	Female	62.8556	23.7337	127	0	3.5	139	101	38	0.726619	676.34	848.63	65.67	90.37	1.97	1.99	4.12	0.69	1.65	4.23	1.55	5789.77	1.58	258.88	21290.7	2090.01	2358.92	1400.24
	Dementia	Female	72.8333	17.8881	122	0	3.5	135	189	57.2	1.4	863.13	1068.42	102.97	166.07	2.61	28.61	3.45	1.11	3.4	7.12	2.17	7788.34	0.005	342.88	47491.8	1612.71	5005.3	1573.2
	Dementia	Female	64.9556	25.9674	142	1	3.5	136	110	37.6	0.808824	709.96	921.63	126.23	110.72	2.55	4.57	20.12	0.87	3.99	18.99	1.54	3146.57	1.13	242.27	26947.2	2048.61	5831.23	2005.95
	Dementia	Female	77.7528	27.6702	129	1	4.5	98.5	124	42	1.25888	814.13	907.11	95.4	164.8	2.9	12.22	2.32	0.44		4.18	1.81			302.77	29624	2274.38	3389.59	1279.61
	Dementia	Female	80.1528	28.8104	149	1	4.5	151	315	58	2.08609	1657.09	1866.73	238.83	145.7	87.29	1	9.08	1.81		7.96	3.13			1067.15	101793	2552.33	6174.3	1722.72
	Dementia	Female	79.4889	25.1256	180	1	4	143	68.7	25.5	0.48042	833.72	1030.36	146.95	184.8	3.38	4.72	4.98	0.69	2.25	5.13	2.07	7653.75	1.48	385.3	29477.8	1984.88	2023.46	1397.54
	Dementia	Male	77.0833	25.8065	120	1	4	97	98	35.8	1.01031	631.11	660.03	45.6	91.4	2.67	30.12	2.32	3.11	1.45	3.12	1.21	917.43	0.005	184.68	14495		2989.09	874.066
	Dementia	Female	74.9222	20.7428	130	1	4.5	102	119	47.3	1.16667	908.78	1034.02	105.61	134.89	2.16	17.76	1.75	0.15		5.02	2.03			302.84	42214.4	2787.15	5046.57	1631.1
	Dementia	Male	64.4583	27.798	127	1	3.5	126	141	70	1.11905	519.17	900.66	96.59	160.57	3.2	3.2	4.17	0.69		6.91	1.35			195.03	24502.9	2969.41	5160.1	1585.24
	Dementia	Female	71.7583	27.271	166	1	5	121	112	38.6	0.92562	749.96	933.46	114.12	135.52	2.69	20.99	3.55	1.39	4.29	4.07	1.89	7300.97	1.16	221.04	40412.4	2213.11	3051.15	1365.16
	Dementia	Male	84.3639	20.898	134	1	3	111	109	45.5	0.981982	768.26	1143.16	118.98	122.54	3.13	18.02	2.86	0.56	1.12	4.92	1.8	5061.31	0.21	279.64	58040.1	3057.74	9156.39	1338.17
	Dementia	Male	75.5444	24.1635	128	1	9	147	125	37.7	0.85034	806.03	983.99	156.21	128.78	76.84	18.41	4.37	1.6		4.76	2.06			280.73	50867.7	2502.59	4452.83	2881.91
	Dementia	Male	87.9472	23.8803	118	0	3.5	269	73.4	21.6	0.272862	1137.32	1308.21	119.42	152.03	2.26	1	3.52	0.56	5.5	3.33	2.21	7749.81	2.47	553.02	91512.9	3550.14	8640.17	2278.96
	Dementia	Male	78.1556	23.73	122	1	4.5	117	74	59	0.632479	591.17	741.81	77.48	152.66	2.26	22.53	3.95	2.13	1.43	5.49	1.35	3965.99	0.005	237.68	31704.9	2001.79	2086.87	1477.18
	Dementia	Male	69.4833	19.4732	138	0	4	126	224	77.5	1.77778	840.28	1005.25	83.16	152.43	3.09	0.47	2.32	0.44		4.39	1.66			688.21	34707.1
	Normal	Male	73.8306	27.3657	140	0	0	116	116	67.2	1	646.04	1106.55	125.11	153.45	3.29	1.99	6.54	9.55	8.24	4.44	11.57	5257.45	0.47	474.04	36120.7
	Normal	Female	84.5806	22.0119	150	0	0	268	125	29	0.466418	1578.4	1558.34	148.09	164.47	2.95	26.09	5.07	0.93	5.04	5.86	3.62	9446.63	1.65	579.3	74264.9
	Normal	Female	78.675	26.6121	130	0	0	276	59.7	18.6	0.216304	1006.36	992.89	117.92	203.97	2.84	4.28	5.98	1.39	3.85	6.18	1.92	5901.31	0.94	347.05	29204.8	3295.55	6710.44	1930.98
	Normal	Male	65.5667	24.2909	138	1	0	156	42.7	17.5	0.273718	539.85	557.44	68.46	127.58	1.94	20.48	2.28	0.14	1.04	2.85	1.03	6670.08	0.005	149.8	25826.9	1541.08	1660.93	1752.77
	Normal	Female	73.3528	25.7677	123	0	0	263	57.1	16.8	0.21711	852.77	1042.05	66.5	139.03	2.5	2.31	5.49	0.29	4.66	5.23	1.88	8965.68	1.1	265.56	24327.3	3658.23	5641.71	1380.64
	Normal	Male	63.3333	25.6199	160	1	0	230	73.7	19.1	0.320435	827.38	882.39	187.91	194.44	117.4	38.71	1.74	0.93		3.01	1.59			305.67	35625.9
	Normal	Male	71.8528	28.1058	160	0	0	262	53	18.7	0.20229	653.09	692.26	133.31	154.01	92.42	25.2	3.68	0.69		6.49	1.75			178.48	22678.3	993.677	1652.5	1469.81
	Normal	Female	77.8139	27.8551	152	0	0	240	66	25	0.275	892.29	1136.72	142.05	139.3	3.39	21.51	10.23	4.13	2.91	8.79	1.76	4973.24	1.95	431.3	44819.3	3708.23	5487.11	1813.75
	Normal	Male	73.4944	25.543	130	0	0	242	41.6	13.2	0.171901	685.99	777.73	95.03	196.08	4.4	0.47	5.71	1.16		8.38	1.92			544.03	51511.7	1653.38	2078.34	1409.82
	Normal	Male	84.8722	29.401	147	0	0	249	65.5	21.6	0.263052	1104.46	1441.13	146.9	172.69	4.01	0.47	5.48	0.43	2.25	7.38	0.97	6470.57	0.18	341.95	42532.9		8722.34	1305.95
	Normal	Male	75.7972	31.4685	136	0	0	206	48.2	27.5	0.233981	759.66	844.43	63.36	174.54	2.84	0.65	4.04	0.69	2.76	7.44	1.28	5432.36	3.8	351.35	31192.6	1885.93	1565.11	1816.52
	Normal	Female	69.8083	29.0871	132	0	0	210	36	17.7	0.171429	514.72	608.79	92.34	200.11	2.84	5.74	3.97	0.43	1.68	3.54	1.17	3530.17	0.005	206.34	15134.3		891.498	1250.17
	Normal	Female	71.025	31.0197	134	0	0	260	45	16.6	0.173077	623.38	755.88	102.18	177.1	2.67	6.02	2.8	1.05	2.49	3.22	1.5	4080.59	0.005	338.77	25798.5		2153.22	1153.3
	Normal	Female	77.2056	31.9833	161	0	0	201	68.4	23	0.340299	522.09	812.19	104.41	183.7	2.54	23.68	4.43	0.5	2.04	3.75	1.76	5127.77	0.87	279.43	36373.3	668.548	828.9	1323.49
	Normal	Male	74.6	23.1486	126	0	0	252	48.8	15.6	0.193651	907.18	1155.03	9.65	75.53	2.29	17.02	3.49	0.93		14.52	2.35			377.65	52562.1	3097.76	7262.18	1749.67
	Normal	Male	74.1028	30.1032	140	0	0	257	79.3	16.9	0.30856	923.83	1028.59	95.78	138.98	2.9	0.47	3.9	0.15		3.81	2.14			671.19	53515	2229.92	5050.31	902.762
	Normal	Male	65.1667	27.4845	159	0	0	234	41	20	0.175214	724.48	1038.66	72.79	134.92	2.84	11.82	28.65	1.92	4.47	14.11	2	7678.82	0.39	276.63	48789.4	3259.29	5031.26	1920.3
	Normal	Male	71.3	28.2863	112	0	0	224	100	30	0.446429	1201.25	1422.77	141.76	129.65	77.38	1	3.42	0.69		8.27	1.99			366.35	80920.3	3457.67	7351.9	1850.68
	Normal	Male	79.7639	30.3385	115	0	0	244	33.9	18	0.138934	653.64	750.26	100.88	222.33	2.55	1.5	4.72	2.02	1.95	4.6	1.66	3880.12	1.07	241.56	27386.4	1377.37	2604.28	1618.35
	Normal	Female	73.0417	19.9654	110	0	0	178	54.4	15.4	0.305618	752.66	967.36	72.62	60.56	1.83	32	2.24	1.28	3.09	3.12	1.77	6637.36	0.92	360.59	21808
	Normal	Female	74.2472	41.4973	128	0	0	136	62	24.8	0.455882	726.03	856.27	82.66	204.39	2.84	34.24	2.81	2.38	1.96	4.07	1.63	4389.66	1.73	281.3	32396.6		3082.86	817.091
	Normal	Male	80.525	33.8728	148	0	0	234	59	15	0.252137	814.87	5684.75	102.83	171.31	2.24	16.33	13.86	0.81	3.37	19.98	2.4	8530.33	1.16	331.51	40274.6		4614.73	1500.42
	Normal	Male	72.125	27.7171	137	1	0	219	45.1	14.7	0.205936	763.71	917.87	105.29	157.31	3.11	3.23	2.73	2.33	2.32	2.69	1.39	5102.52	0.45	370.77	21600.7	2299.58	2990.38	1323.94
	Normal	Male	73.4528	22.3929	117	0	0	202	100	22	0.49505	1301.79	1547.09	143.04	150.37	2.98	0.83	3.3	0.56	10.8	5.23	2.2	5007.9	0.21	1205.05	89166.1	2641.14	7115.58	1907.65
	Normal	Male	70.8361	40.2666	120	0	0	242	92.1	30.7	0.380579	1206.71	1238.11	117.03	146.41	3.13	23.04	2.32	0.93	8.66	3.96	1.56	5394.58	1.13	398.8	56547.8	3097.43	8775.5	1604.55
	Normal	Female	79.0306	32.0927	128	0	0	211	32.4	44.6	0.153555	527.54	603.44	70.7	123.47	2.55	35.11	2.41	1.6	1.1	3.65	0.93	1479.76	0.005	128.56	19533.9
	Normal	Female	70.7472	26.634	158	0	0	235	54.8	16.9	0.233191	808.79	844.56	106.46	147.46	2.55	24.95	3.63	1.6	4.32	5.34	1.37	3669.74	0.02	247.8	20753.1	1501.76	2922.11	1589.43
	Normal	Male	73.325	24.3235	126	0	0	181	73.8	25.1	0.407735	995.42	1255.78	94.61	149.38	1.97	1.67	5.1	0.43	3.19	4.49	1.66	5828.42	0.28	341.37	81166.4		7223.57	1135.12
	Normal	Female	75.0361	22.1542	142	0	0	239	66.8	49.9	0.279498	958.74	1005.46	91.52	85.02	2.44	55.75	7.11	2.48	3.31	2.9	1.82	5514.97	3.02	335.57	25299.1	1838.66	2127.42	1141.37
	Normal	Female	80.5139	35.4074	122	0	0.5	174	50.2	17	0.288506	976.16	1089.08	102.78	162.85	2.61	6.59	3.3	1.92	3.97	6.07	2.25	6164.62	2.04	393.11	36549.4		5134.4	1280.06
	Normal	Female	78.0833	32.0569	122	0	0	154	45.4	81.9	0.294805	726.87	782.18	81.07	161.67	3.11	3.53	4.87	1.16	2.29	5.34	1.79	5162.24	1.62	234.14	19299.9
	Normal	Female	72.5028	28.0258	130	0	0	223	72.9	17.5	0.326906	758.89	835.58	122.97	150.56	2.75	0.06	4.24	0.69	3.61	3.33	1.7	7293.64	0.51	354.5	39434.7	2253.37	3432.27	2044.22
	Normal	Female	78.1472	22.1283	144	1	0	161	128	47.8	0.795031	891.04	929.3	96.1	142.55	2.93	16.59	3.16	1.39	3.6	5.23	1.38	4588.18	0.38	339.37	44533.1	2158.53	8951.23	1880.61
	Normal	Male	78.1167	35.7654	118	0	0	188	53	15	0.281915	1136.57	1257.73	137.87	198.75	2.55	16.72	7.39	0.87	4.75	6.81	2.06	9764.41	3.42	183.82	49600.8		3597.6	2217.06
	Normal	Female	79.9528	26.6719	150	1	0	135	72.3	28	0.535556	954.03	1082.61	70.88	166.12	2.61	14.49	10.45	1.16	2.55	6.91	1.82	4458.21	2.63	236.32	45719	2239.92	3483.17	1533.5
	Normal	Male	70.6583	28.951	165	0	0	150	91.4	42	0.609333	782.28	814.03	128.38	231.19	2.55	6.87	2.78	1.16	2.6	3.75	1.26	2932.01	0.005	297.08	21904.2		4243.41	1743.67
	Normal	Female	78.8361	31.2028	118	0	0	277	60	15	0.216606	863.75	999.6	95.59	108.14	3.2	33.58	6.2	1.81		9.53	1.93			282.72	25797.8		10215.6	1546.26
	Normal	Female	71.5917	27.9703	159	0	0	206	51	20.3	0.247573	857	981.47	90.36	133.46	2.87	2.15	3.85	0.81	2.32	6.18	1.74	4098.63	1.52	336.17	40392.1		3918.71	1447.28
	Normal	Male	84.9417	23.9666	148	1	0	175	107	44.1	0.611429	1020.05	1306.87	117.54	143.31	2.54	20.48	2.51	1.55	3.73	3.75	1.75	5769.73	0.59	328.41	89080.5	3435.77	6336.74	1602.24
	Normal	Male	83.0861	19.253	146	1	0	136	127	67.5	0.933824	1176.58	1452.63	133.76	157.32	4.47	5.45	4.06	0.43	2.7	6.39	0.77	3561.98	0.005	401.72	59207.5	2202.14	5008.52	1811.4
	Normal	Female	70.3472	22.8899	100	0	0	258	52.5	14.5	0.203488	663.4	817.07	83.36	129.31	1.94	1.5	1.97	0.29	3.55	5.13	1.59	8276	0.59	478.73	22614	2756.06	5659.36	1358.1
	Normal	Male	70.25	27.0331	124	0	0	218	70	18.8	0.321101	799.7	938.76	96.87	174.85	2.69	0.27	2.65	0.63	4.53	2.48	1.24	4357.09	0.005	568.09	40505.7		3705.36	1313.24
	Normal	Female	78.1278	29.2231	130	0	0	240	49	14	0.204167	403.49	628.58	83.69	124.55	1.78	5.74	2.88	0.15		3.54	0.99			506.87	34260.5		3878.03	1465.03
	Normal	Female	72.5611	30.2875	146	1	0	228	53.1	18.2	0.232895	726.28	746.86	126.08	152.72	2.26	4.72	4.32	0.81	3.09	7.54	1.98	5257.75	0.005	353.22	29398.4	3126.22	5717.96	1505.67
	Normal	Male	76.425	24.5074	123	0	0	108	101	35	0.935185	1154.63	1172.78	72.75	94.79	2.27	8.69	4.23	1.5	5.76	6.28	2.22	6795.99	1.65	265.99	47338.2		8033.4	2075.24
	Normal	Female	76.4417	21.4922	111	0	0	223	34.3	10.9	0.153812	632.29	668.94	114.17	160.31	96.32	1.17	3.07	0.93		5.65	1.56			162.47	16246.9	1603.66	2125.01	1102.28
	Normal	Female	85.6417	21.8529	125	0	0	155	90.7	45.8	0.585161	803.15	991.68	97.63	156.71	2.77	21.64	3.36	2.23	2.58	4.39	1.28	3553.8	0.58	469.76	33989.3	2150.6	2904.59	1240.92
	Normal	Female	72.7778	34.1711	100	0	0	243	74.1	20.2	0.304938	693.05	798.27	64.93	172.78	2.9	0.47	1.47	0.15		2.48	0.69			336.82	37884.2	2980.14	3825.32	1367.78
	Normal	Female	82.0472	26.9057	104	0	0.5	240	93.3	29.5	0.38875	1170.12	1231.82	192.9	202.38	2.69	6.16	5.58	0.14	2.18	5.97	1.35	4600.14	0.93	325.36	58422.7	3673.51	8492.7	1740.88
	Normal	Male	73.0389	28.05	139	0	0	273	101	32.9	0.369963	1154.54	1200.64	147.05	177.29	3.95	33.33	4.76	2.22		7.12	2.4			309.11	53709.1	2265.85	2970.89	1818.07
	Normal	Female	81.2889	25.3678	130	0	0	122	72	22.3	0.590164	779.38	1051.96	76.44	283.62	3.3	30.12	7.04	1.55	2.41	4.55	1.67	6514.98	1.5	336.04	32926.7	2571.77	4338.66	1475.05
	Normal	Male	73.4583	29.0661	115	0	0	264	80	20	0.30303	846.19	1075.49	82.25	136.49	2.55	1.34	4.12	1.05	5.16	5.13	1.72	4414.01	1.85	761.49	42203.2		4765.74	1807.72
	Normal	Female	73.5833	22.31	112	0	0	138	63.7	26	0.461594	748.8	890.39	92.43	157.93	2.24	1.5	8.38	0.14	1.39	2.05	0.91	1740.24	0.005	238.42	29977.5		4623.36	776.361
	Normal	Male	71.1167		135	0	0	263	35.5	15	0.134981	716.13	918.36	81.53	126.62	2.55	23.55	3.37	0.56	5.36	5.55	1.32	5404.68	0.005	282.08	39906.2	2231.12	2881.88	1734.53
	Normal	Female	72.1111	21.9328	120	0	0	274	72.2	20.3	0.263504	905.17	1018.56	58.6	127.06	3.28	12.49	2.1	0.69		3.44	1.28			304.16	30723.3
	Normal	Male	70.7639	29.1251	111	1	0	261	63.6	30.3	0.243678	764.78	792.25	63.84	143.46	2.26	13.96	5.46	1.66	4.89	6.39	1.67	5224.61	2.02	436.8	30931	1235.19	3240.74	1663.21
	Normal	Male	87.7722	19.9346	144	0	0	247	99.8	34.7	0.404049	1228.68	1369.17	272.22	138.57	82.89	90.84	7.17	2.62		9.42	2.21			347.64	98161.9	2445.12	5687.08	1962.99
	Normal	Male	74.1806	27.8658	142	0	0	237	45	13.3	0.189873	993.26	1049.35	85.48	102.82	2.84	1.34	1.48	0.14	1.5	4.6	1.4	3941.83	0.005	298.53	38839.7	2928.39	4565.32	1614.44
	Normal	Female	78.8556	22.302	152	1	0	131	82	24	0.625954	928.93	986.97	96.63	129.02	2.39	12.09	3.79	1.6	4.4	5.86	1.58	3728.82	0.68	356.88	45164.6		7696.69	1266.35
	Normal	Female	70.2361	27.8063	130	0	0	155	47.2	17.7	0.304516	740.32	867.69	73.5	118.83	2.27	22.28	4.94	0.29	1.59	4.18	0.62	6031.91	0.005	254.67	19092.8	2197.18	3291.21	1422.73
	Normal	Female	82.15	19.2013	140	0	0	226	42.9	11.9	0.189823	610.51	648.92	74.07	116.73	2.67	0.27	5.32	1.6	2.35	7.12	1.66	6162.02	2.12	476.9	27982.4
	Normal	Male	62.8972	24.682	110	1	0	133	35.4	13.9	0.266165	459.47	613.4	47.75	163.23	2.69	17.37	3.67	0.87	1.41	4.28	1.23	3161.56	0.8	151.31	11834.1	1349.31	1103.9	1048.8
	Normal	Male	72.9361	28.118	137	0	0	160	163	52.6	1.01875	1416.62	1617.19	170.16	206.38	2.55	5.74	4.68	0.14	2.05	6.18	1.83	4354.5	2.72	410.69	67436.3
	Normal	Male	77.1778	25.1362	174	1	0	150	63.5	21.7	0.423333	654.35	903.84	77.9	137.3	2.89	23.92	4.74	1.6		6.28	1.71			312.71	25771	2110.26	2956.82	1265.35
	Normal	Male	79.4889	26.3813	95	1	0	271	58.9	19	0.217343	783.79	1103.78	130.07	197.2	2.84	0.27	5.12	0.93	4.61	5.23	2.04	4925.44	3.68	653.87	46352.3	3993.32	5291.64	1307.26
	Normal	Male	70.9444	27.7443	124	0	0	229	53.2	17.7	0.232314	809.85	924.29	97.9	202.46	3.11	0.06	4.01	0.81	5.13	5.55	1.84	6969.48	0.17	563	43179.6	2731.28	4276.92	1461.77
	Normal	Female	75.6556	26.6528	163	1	0	192	89.3	19.7	0.465104	1070.83	1059.91	93.7	138.385	3.155	20.975	4.7	1.495	8.385	9.525	1.84	4632.59	1.215	292.78	25739	3266.09	6067.5	1643.51
	Normal	Female		23.6105	156		0.5
	Normal	Male	79.1917	32.7766	130	0	0	280	103	48.5	0.367857	1266.28	1558.73	200.75	139.79	2.46	13.96	4.8	0.75	4.96	6.44	2.35	8932.58	1.07	770.15	100009	3098.41	7341.2	2045.51
	Normal	Male	75.1083	36.8804	153	1	0	212	55	18.8	0.259434	852.2	874.28	147.09	134.4	3.28	4.13	3.12	0.15		3.65	1.47			232.85	42463.9	1589.57	2501.31	1598.09
	Normal	Female	77.1889	19.2213	124	0	1	295	102	27.2	0.345763	1016.35	1089.4	122.19	171.23	3.12	8.13	1.93	13.19	4.39	4.92	2.58	5523.7	0.08	321.24	58242.9		8846.33	1373.08
	Normal	Female	71.6222	31.1128	130	0	0	238	68.6	21.5	0.288235	1066.65	1136.57	85.65	129.84	2.63	0.47	5.72	0.43	3.63	6.7	1.18	4106.96	2.87	197.75	50489.4	2417.24	5866.44	2084.51
	Normal	Female	77.85	21.0619	122	0	0.5	279	49.1	14.1	0.175986	912.41	1026.8	106.64	148.81	3.39	11.28	4.1	3.25	2.94	10.88	2.04	4127.02	0.97	356.72	25224.9	2955.72	6830.12	1437.19
	Normal	Female	63.1306	21.5065	121	0	0	253	51	20.4	0.201581	759.89	921.84	117.5	164.23	98.74	31.62	2.59	1.16		11.14	1.87			259.38	31639.2		3791.27	1098.4
	Normal	Male	71.9639	26.7132	134	0	0	250	44.8	17	0.1792	646.38	709.27	65.37	197.2	3.42	21.51	1.83	0.5	4.92	3.28	1.64	6891.65	0.005	268.62	21256.4		2158.6	1870.86
	Normal	Male	77.8861	28.5496	140	0	0	264	53	20.9	0.200758	804.31	994.32	102.51	184.95	2.54	30.62	3.4	1.5	2.39	2.05	1.56	6180.31	0.005	230.64	44807.1	2376.86	4685.69	1618.55
	Normal	Female	89.7306	26.1268	121	0	0	271	76.5	22.6	0.282288	998.19	1198.34	62.51	82.35	2.74	5.05	7.07	0.69		4.18	1.15			148.83	60775.7	2701.15	5760.43	2017.57
	Normal	Male	72.1944	29.4431	134	0	0	222	36.2	14	0.163063	810.76	969.25	114.77	248.38	3.3	5.3	2.17	1.05	1.81	4.28	1.8	5663.25	0.92	331.21	52011.7	1507.23	2735.88	1495.24
	Normal	Female	76.8611	19.0803	110	1	0	159	33.1	11	0.208176	389.99	550.56	60.92	146.83	87.99	1	2.32	0.15		2.9	1.24			364.87	20260
	Normal	Male	71.2944	32.0727	150	0	0.5	293	69.6	62	0.237543	1055.04	1279.22	132.56	116.11	3.08	15.41	4.52	1.92	3.96	6.6	2.21	7138.27	2.35	299.29	42501.2	2398.02	3509.92	1880.92
	Normal	Male	81.2	25.8226	160	1	0	117	80.1	22.1	0.684615	1034.82	1070.12	88.23	150.74	2.61	16.33	3.17	0.87	4.65	3.86	1.82	4762.1	0.005	335.72	37410.4	2427.23	3540.35	1384.81
	Normal	Male	71.6778	22.8157	109	0	0	148	82.5	29.8	0.557432	865.94	979.68	106.39	143.39	2.51	3.68	3.92	0.93	3.75	4.81	1.89	6430.89	1.1	411.48	60935.1	2777.15	3329.23	1542.67
	Normal	Male	72.0972	21.4533	123	0	0	241	32.7	19.7	0.135685	748.18	831.74	107.59	161.98	2.46	9.51	7.08	1.28	2.67	7.96	1.5	3877	0.58	226.34	28336.9	1127.32	2848.91	1897.94
	Normal	Male	72.6111	26.3064	120	1	0	165	73	25.4	0.442424	853.93	1002.66	93.1	112.92	2.93	8.69	2.54	0.87	3.47	4.18	1.79	3728.41	1.85	233.29	31957.3	2684.58	3587.97	1206.83
	Normal	Male	79.5944	24.6329	126	1	0	113	34.7	88.7	0.30708	727.81	916.95	345.11	174.12	2.27	29.87	4.89	24.86	9.36	8.06	12.14	4109.13	2.87	403.92	61812.9	2758.96	5523.27	1291.57
	Normal	Female	74.1556	24.2388	142	0	0	143	49.7	16.4	0.347552	711.68	739.03	112.17	136.42	81.56	12.63	3.32	0.93		2.37	1.31			182.71	30456.6	1391.47	1871.44	1705.09
	Normal	Male	70.7917	29.4348	139	0	0	244	42.6	12.3	0.17459	740.28	1042.43	70.8	217.06	3.91	5.59	5.62	1.16	2.72	6.33	1.8	9207.13	0.84	388.29	52969.3	2665.51	5491.16	2239.8
	Normal	Female	80.1778	30.1909	142	0	0	278	43	15	0.154676	909.855	1037.74	118.535	169.965	2.815	0.44	5.985	0.56	2.34	5.565	1.64	5685.07	0.92	288.83	29851.8	2624.17	5165.14	1510.16
	Normal	Female	76.1778	22.4944	136	0	0.5	194	33.5	11	0.17268	466.57	638.66	76.89	231.75	4	15.41	4.55	1.87	0.78	4.81	1.14	3111.59	0.005	77.11	20420.6	982.758	640.71	1170.98
	Normal	Female	71.3472	37.1024	160	0	0	261	54.4	14.7	0.208429	787.34	837.25	105.9	274.58	3.42	3.38	2.94	1.6	5.27	7.07	1.76	9255.56	2.13	410.32	30393.2	1658.86	3415.67	1349.12
	Normal	Male	77	27.9251	138	0	0	224	39.2	16.3	0.175	756.55	921.56	72.91	136.07	3.65	25.33	3.05	0.15		3.91	1.7			215.73	38387.9		4051.22	1196.02
	Normal	Male	83.2833	24.7492	132	0	0	254	62.5	19.9	0.246063	977.34	1273.57	95.02	189.92	2.84	1.5	4.21	1.82	3.61	3.86	2	3957.62	2.59	232.4	43346.2	2677.97	4749.31	1453.38
	Normal	Female	72.5639	26.0259	135	0	0	255	54.6	17.1	0.214118	786.57	893.53	128.27	108.58	1.83	17.11	4.24	4.58	2.37	5.34	3.66	3402.2	0.02	281.29	29504.8	1747.21	2333.33	996.489
	Normal	Female	86.2833	26.6121	128	0	0	206	61.7	43.4	0.299515	1018.89	1036.01	123.98	174.18	2.32	3.38	4.56	1.82	4.89	11.61	2.2	7835.94	0.71	294.28	33032.6
	Normal	Male	78.0278	23.0193	141	1	0	133	126	52.9	0.947368	1530.74	1878.22	124.64	116.84	2.93	3.68	15.89	0.14	5.11	7.02	2.2	5869.09	2.79	389.41	124128	4091.92	11322.1	1761.83
	Normal	Female	85.4167	30.2049	150	0	0	177	112	102	0.632768	1053.69	1412.92	160.38	174.83	2.78	1.99	3.17	0.56	5.71	4.92	1.48	3269.44	0.37	211.97	48767.9
	Normal	Male	80.7889	23.348	139	1	0	84.7	118	43.7	1.39315	1096.78	1317.58	99.59	152.08	2.63	0.06	4.29	1.28	5.52	5.02	2.08	6303.97	2.53	903.22	41119.9	2330.36	3519.59	1906.32
	Normal	Female	76.4306	24.8702	171	0	0	244	38.3	12	0.156967	635.84	704.37	134.18	186.45	4.03	2.31	2.14	0.14	3.16	2.85	1.17	4628.51	1.62	260.77	15840
	Normal	Male	76	25.764	138	1	0	137	69	20.8	0.50365	957.91	1220.7	122.21	199.71	2.84	26.72	10.35	1.71	5.72	9.53	2.04	8284.47	2.37	707.01	38227.1
	Normal	Female	81.5028	22.2044	145	0	0	197	71.7	28	0.363959	1129.05	1163.46	105.09	120.45	2.14	0.06	3.4	0.56	3.85	4.39	1.64	4528.81	0.51	1151.27	43776.4	3085.99	8610.34	1715.97
	Normal	Male	87.425	21.7614	131	1	0	161	92.8	40.3	0.576398	1083.15	1375.27	154.42	120.12	2.16	1.67	5.63	0.44		8.59	2.78			466.15	122534	2327.11	6903.97	1469.57
	Normal	Female	78.4583	30.1087	140	1	0	130	85.7	33	0.659231	856.18	1159.85	115.93	183.47	2.54	13.69	2.58	0.14	6.13	4.92	1.73	7311.14	1.01	228.62	30987.7	4268.5	7714.72	1616.41
	Normal	Female	75.0861	26.8344	126	1	0	121	154	56	1.27273	963.56	1095.77	90.67	149.23	3.8	12.73	6.87	1.16		5.34	1.59			223.34	26228.7	2672.24	6976.29	2044.01
	Normal	Female	74.325	25.6917	140	0	0	276	104	29	0.376812	1240.28	1213.31	170.24	109.99	2.61	1.99	3.53	1.5	2.91	6.65	1.91	4595.29	2.24	266.63	76938.3	1587.63	2695.27	2076.97
	Normal	Female	78.6222	24.7645	137	0	0	195	115	38	0.589744	1081.99	1293.67	142.14	143.07	3.65	72.24	3.71	0.44		8.9	2.78			458.77	48596.8	3026.69	6026.05	1436.17
	Normal	Male	84.5806	27.6306	119	0	0	257	54.6	16.5	0.212451	953.54	1191.18	127.66	283.15	2.84	13.69	5.12	1.22	2.81	9.53	1.85	8649.76	0.005	338.31	38591.8		7870.55	1441.84
	Normal	Male	83.475	27.9361	142	0	0	241	58.5	17.6	0.242739	856.86	1023.67	83.62	150.14	3.5	26.06	4.27	1.16		8.06	1.96			195.36	26180	1685.86	3781.83	1968.41
	Normal	Male	75.0306	31.3104	128	0	0	266	72	31	0.270677	1015.03	1425.81	123.75	190.23	3.13	1.17	5.82	1.05	6.3	6.07	2.16	5658.47	2.9	214.93	33036.2	2234.03	7061.78	1724.26
	Normal	Female	73.2917	24.7954	140	0	0	230	58	18	0.252174	615.84	748.87	79.01	188.44	2.54	1.5	1.41	0.29	3.76	1.83	1.03	5269.79	1.73	182.22	18213.9	2258.4	3128.93	1100.89
	Normal	Female	71.9889	31.1708	112	0	0	187	32.8	12.5	0.175401	569.72	629.32	73.19	173.69	3.13	3.08	4.36	0.81	1.41	5.86	1.47	5509.66	0.21	47.72	26497	2578.27	3823.62	6093.28
	Normal	Female	74.6444	21.212	130	1	0	137	197	72.4	1.43796	1041.54	1319.41	140.05	153.11	2.87	15.28	4.27	0.87	1.93	5.44	2.72	5354.24	1.86	455.95	46845.6	2810.7	3662.66	1270.08

## Sheet: Table 2
Table 2. Baseline demograhpic and biomarker data for all three cohorts.
	Cohort	Diagnosis	Ab42	t-Tau	p-Tau181	Tau/Ab42	sTNFR1	sTNFR2	TGFb1	TGFb2	TGFb3	IL-21	IL-6	IL-7	IL-9	IL-10	TNFa	IP-10	IL-12p40	sICAM1	sVCAM1	WU_sTREM2	MSD_sTREM2	progranulin
	ADNI	MCI	256	41.8	12.9	0.163281	570.11	612.36	85.72	163.19	2.54	6.31	7.77	0.14	1.47	5.55	1.19	2784.98	0.59	221.72	22254.8
	ADNI	MCI	129	110	36.9	0.852713	909.47	1233.4	90.1	108.805	2.805	7.97	5.32	1.135	2.475	8.195	1.21	4736.84	0.29	330.92	38126.9	2694.71	3008.73	1676.83
	ADNI	MCI	190	48.1	17.9	0.253158	610.66	644.89	120.96	109.92	2.56	15.8	10.32	2.18	3.55	4.07	2.01	3153.28	4.66	302.01	42661.2	1472.05	2180.75	1776.62
	ADNI	MCI	105	72.1	16.6	0.686667	585.67	697.93	69.16	203.5	2.55	8.55	2.93	1.28	2.9	5.44	1.53	5104.68	2.54	233.34	25061.2	1933.03	2496.52	1323.11
	ADNI	MCI	256	75.3	14	0.294141	965.3	1288.37	159.71	187.93	113.37	15.54	3.21	0.44		9.63	2.17			387.84	76250	3148.63	4324.28	1597.28
	ADNI	MCI	96.8	213	64.5	2.20041	983.6	1123.17	109.96	138.95	2.84	0.83	5.76	0.14	2.65	6.18	1.63	5263.02	0.005	982.31	87118.1
	ADNI	MCI	92.5	83.1	30	0.898378	691.99	814.43	108.24	172.59	103.9	2.46	2.92	0.15		3.75	1.3			259.29	37663.4	1409.55	2170.45	1520.93
	ADNI	MCI	162	108	42.9	0.666667	789.24	1021.02	121.73	127.7	2.55	0.27	6.05	1.82	4.29	9.32	2.19	6365.38	2.11	700.32	52983.6	2635.65	2898.85	1207.83
	ADNI	MCI	147	327	68.9	2.22449	1020.75	1071.07	143.31	162.6	2.84	0.83	3.19	1.33	4.55	4.81	1.74	3392.68	1.55	925.56	45673.8	2439.06	3678.02	5018.22
	ADNI	MCI	143	46.9	19.5	0.327972	570.38	695.71	67.83	235.72	3.2	0.27	3.38	0.14	0.85	3.91	0.7	1474.49	0.005	307.44	12162	2209.27	3051.61	1558.57
	ADNI	MCI	123	94.7	25.6	0.769919	565.53	692.5	53.28	144.93	3.28	56.96	5.17	1.71		4.7	1.81			280.53	15251.4
	ADNI	MCI	275	58.7	17.7	0.213455	810.71	820.42	74.1	158.77	2.69	1.83	1.34	0.14	2.54	2.85	1.07	5306.51	0.87	162.91	24544.3	2216.19	3081.17	1499.63
	ADNI	MCI	130	143	34.5	1.1	1041.99	1364.9	80.2	118.03	2.89	18.31	3.68	1.16		12.03	2.35			338.53	32773.5	2927.31	3764.83	1301.22
	ADNI	MCI	126	63.4	27	0.503175	929.4	1010.33	74.94	151.66	2.84	10.33	3.75	2.02	2.78	3.44	1.27	3350.54	0.005	265.36	61210.5	2927.31	3764.83	1301.22
	ADNI	MCI	140	82.8	26	0.591429	797.67	882.68	84.94	152.69	2.9	0.65	4.83	0.44		6.49	2.03			284.15	23786.6	2312.84	3831.12	1456.98
	ADNI	MCI	296	69.5	18.4	0.234797	915.1	1010.15	102.82	141.11	3.65	2.15	2.62	0.15		5.34	1.55			221.1	42743.3
	ADNI	MCI	136	181	47.7	1.33088	1196.97	1524.68	202.42	215.46	4.4	0.47	3.16	0.69	7.29	3.81	3.16	8349.48	2.67	1108.41	51705.9	4450.54	10441.4	1754.46
	ADNI	MCI	260	64.2	21.4	0.246923	854.31	1090.03	185.76	153.09	91.86	5.88	16.04	0.93		14.63	2.87			310.08	46441.1
	ADNI	MCI	137	145	46.1	1.05839	1181.92	1479.98	157.71	153.94	2.55	2.46	6.05	1.28	2.97	7.96	2.44	7012.48	1.46	565.66	55301.7	2901.82	6680.2	2477.29
	ADNI	MCI	155	183	47	1.18065	1233.34	1591.8	246.17	115.56	2.89	31.83	3.82	1.81		7.33	2.5			525.22	72669.2		8575.02	1667.69
	ADNI	MCI	91	62	34.6	0.681319	400.48	648.645	44.335	109.635	1.935	7.5	2.37	0.985	1.825	4.23	1.395	7072.02	0.55	292.98	20151.3	877.868	980.148	1212.54
	ADNI	MCI	122	157	45.8	1.28689	1116.45	1434.4	141.06	238.37	3.43	1.5	3.78	0.69	5.87	4.92	2.09	4508.63	1.3	821.26	36561.9	2903.72	6579.35	1578.34
	ADNI	MCI	154	93.5	34.8	0.607143	1346.28	1399.54	123.12	159.31	3.02	8.55	11.38	1.28	5.77	10.62	2.01	8361.98	2	346.11	72290.7	3972.65	7379.56	1739.55
	ADNI	MCI	128	89	34.9	0.695312	669.28	673.72	79.34	159.43	3.3	6.16	3.67	0.29	3.67	8.38	1.21	2677.81	13.43	230.5	20817
	ADNI	MCI	232	82.8	19.5	0.356897	1109.69	1430.74	70.68	129.06	2.29	5.6	3.05	1.81		5.34	2.19			881.72	54851.4	3382.87	5609.19	1686.25
	ADNI	MCI	87	93	47	1.06897	699.97	853.48	88.96	165.25	2.77	10.06	4.27	2.72	3.11	4.97	1.69	4331.43	2.74	280.59	25832.2	2058.97	3434.34	1650.54
	ADNI	MCI	132	70.7	31	0.535606	766.24	910.68	65.1	96.5	2.27	12.09	4.9	1.5	3	5.76	1.64	3207.27	2.24	230.53	34297		3427.05	1145.11
	ADNI	MCI	131	116	37.7	0.885496	724.38	854.97	86.38	160.7	2.39	14.75	4.97	1.16	3.34	3.22	1.37	3002.92	0.59	244.93	28881.9	2303.64	1643.15	1735.87
	ADNI	MCI	233	51	22.9	0.218884	1065.06	1466.06	123.6	207.22	3.38	0.27	6.37	1.05	2.48	5.34	2.07	4167.87	0.97	434.84	33373.9
	ADNI	MCI	129	130	38	1.00775	1006.05	1244.11	109.34	169.81	2.63	7.86	6.61	0.36	2.54	5.86	1.56	3491.01	0.005	296.89	51144.1	1813.78	3365.74	1785.96
	ADNI	MCI	142	116	54.2	0.816901	1049.36	1268.07	135.2	202.96	3.42	30.37	11.94	2.53	3.19	5.91	1.48	3636.18	0.8	215.22	45524.1
	ADNI	MCI	213	38.8	13.4	0.18216	709.34	793.46	78.84	146.02	2.39	1.83	7.97	1.5	2.69	6.6	1.57	6733.18	0.85	399.36	42463.9	1657.83	1770.87	1678.08
	ADNI	MCI	148	170	35.3	1.14865	1723.79	2144.04	229.66	87.58	2.93	5.45	4.35	1.28	4.8	4.39	2.25	6554.35	0.92	511.26	132785	2089.5	6958.25	1966.63
	ADNI	MCI	276	74.6	21.5	0.27029	1152.23	1298.35	95.43	130.94	2.61	10.47	7.5	0.93	3.62	5.44	2	5153.87	2.43	355.47	102144	2229.27	5349.88	1649.3
	ADNI	MCI	201	32.2	13.9	0.160199	951.55	1250.51	0	0	0	1.5	5.51	0.29	4.1	7.02	2.08	8572.2	3.02	151.1	41714	2900.52	3023.34	1395.13
	ADNI	MCI	109	126	37	1.15596	1328.66	1397.11	122.64	169.34	2.32	9.24	3.54	2.13	6.78	7.85	2.05	7973.36	2.51	467.27	78564.1		5672.17	1418.19
	ADNI	MCI	257	71.8	21.9	0.279377	953.98	985.57	125.26	173.13	2.9	4.43	3.68	0.44		6.7	2.42			429.71	47115.3	3792.89	4206.29	1452.97
	ADNI	MCI	139	167	41	1.20144	977	1064.07	99.1	164.65	2.54	1.5	0.75	0.69	3.54	2.8	1.22	2885.99	0.3	600.86	36691.7	2967.05	4697.71	1352.99
	ADNI	MCI	146	134	39.4	0.917808	950.65	1144.6	82.96	158.38	2.63	24.19	4.93	1.22	4.33	4.49	1.7	5588.05	0.17	308.27	43408.4	3924.43	10822.5	1741.46
	ADNI	MCI	120	87	38.4	0.725	917.73	1258.51	42.79	142.18	3.2	5.33	5.44	0.69		5.44	1.74			252.75	51583.6	2062.56	3401.56	1122.16
	ADNI	MCI	150	112	44.9	0.746667	894.01	950.76	98.99	133.06	2.89	2.02	3.79	1.39		10.36	1.96			550.91	39462.7
	ADNI	MCI	96.2	275	70	2.85863	1046.75	1336.64	105.43	215.48	3.73	1.5	6.95	0.56	2.3	4.28	2.03	1792.21	3.16	811.94	55956.8	1463.61	1932.78	1568.16
	ADNI	MCI	244	61	16	0.25	708.02	815.64	90.84	113.83	2.56	0.47	2.83	0.43	4.05	3.33	1.31	3906.58	0.68	522.38	27350.2	1984.2	2459.98	1211.75
	ADNI	MCI	125	202	71	1.616	814.24	1052.09	91.05	264.33	3.66	9.79	5.27	0.81	4.52	2.16	1.53	3419.53	1.85	349.33	46108.3	2330.29	3187.47	1559.38
	ADNI	MCI	92.9	99.7	30.3	1.0732	759.12	1057.51	120.66	297.64	2.93	15.8	2.97	0.81	1.81	3.12	0.85	2471.29	0.21	199.36	41081	2782.07	4186.16	1140.81
	ADNI	MCI	142	108	48.2	0.760563	939.31	1102.46	124.35	165.39	3.39	35.49	22.96	2.33	3.47	10.67	2.36	5761.3	3.73	395.65	42521.2
	ADNI	MCI	225	35.8	12.2	0.159111	764.48	903.55	111.25	169.12	2.84	5.3	2.94	0.56	2.26	6.49	1.35	6200.3	0.75	246.87	41566.6	3222.49	6073.29	1606.97
	ADNI	MCI	153	90.1	24.9	0.588889	887.07	1163.64	116.86	186.6	3.42	0.83	1.92	0.56	6.16	3.86	1.57	7892.12	0.21	685.69	29376.2	3560.86	6832.01	1563.87
	ADNI	MCI	209	74.7	22.1	0.357416	834.11	866.15	85.36	111.35	2.4	9.38	2.8	0.81	5.52	5.55	1.56	3114.82	1.29	413.78	24019.3	1505.84	2750.56	1624.42
	ADNI	MCI	277	72.8	20	0.262816	746.38	860.65	113.31	124.46	2.55	9.38	11.55	0.56	1	7.7	0.77	5647.14	0.69	497.72	44755		4594.89	1501.77
	ADNI	MCI	146	89.5	28.7	0.613014	727.13	856.31	112.41	169.41	2.87	22.15	5.32	2.02	3.41	4.6	1.52	2568.97	0.85	587.67		2032.66	2108.2	1647.11
	ADNI	MCI	124	65.4	23	0.527419	828.91	1114.88	129.81	165.09	2.55	3.53	5.46	1.5	2.65	8.48	1.65	5093	0.69	329.58	32903.9		5279.92	1495.74
	ADNI	MCI	207	52.1	17	0.251691	731.52	878.89	138.18	189.78	114.52	3.23	2.05	0.15		10.67	1.1			202.34	26155.1
	ADNI	MCI	233	55.6	19.1	0.238627	788.52	976.98	110.06	197.5	3.2	0.94	2.92	0.44		6.7	1.56			228.65	45796.3	2326.66	3890.27	1907.46
	ADNI	MCI	243	79.3	27	0.326337	1065.81	1183.18	61.97	143.62	3.2	2.02	5.49	0.15		6.12	0.83			295.7	62240.8
	ADNI	MCI	265	155	28.7	0.584906	1846.13	2049.07	155.23	116.69	2.27	43.27	6.39	2.53	6.36	8.9	3.32	8490.02	4	522.59	176259	3989.68	11626.1	2545.34
	ADNI	MCI	291	58.4	20.7	0.200687	1120.75	1219.97	109.98	186.51	2.75	21.51	2.91	3.3	3.21	5.86	2.53	6168.41	1.18	430.75	62239.1	2806.71	4517.44	1533.96
	ADNI	MCI	134	123	45.5	0.91791	657.87	722.2	72.04	144.53	3.13	7.58	2.71	1.05	2.67	3.22	1.24	1612.17	0.005	271.11	18978.6	939.477	1507.73	1450.2
	ADNI	MCI	245	40.8	19.2	0.166531	751.17	825.56	86.495	154.03	2.39	26.525	5.805	0.69	1.33	6.75	1.3	5794.1	2.175	276.34	54778.2
	ADNI	MCI	121	134	53.8	1.10744	673.75	887.29	82.25	148.36	2.98	13.56	1.88	1.16	3.03	4.28	1.34	3225.65	0.75	291.28	22490.7	2305.6	3573.53	1149.83
	ADNI	MCI	274	53.4	15.4	0.194891	791.35	873.33	63.68	169.92	2.84	21.51	4.43	2.13	2.24	5.86	1.45	2522.42	4.25	231.25	26218.1
	ADNI	MCI	134	98.5	36.6	0.735075	1079.88	1354.69	113.33	143.08	2.27	44.5	5.75	1.87	3.89	7.23	2.58	4520.38	0.47	260.91	51255.4		4794	1515.08
	ADNI	MCI	107	105	34.6	0.981308	996.25	1230.52	133.62	199.83	2.67	10.88	2.05	0.29	1.95	6.33	1.96	8685.84	1.1	298.71	18535.8	2514.09	4551.42	1354.63
	ADNI	MCI	257	53	17.1	0.206226	752.7	888.4	100.96	179.76	2.9	13.43	2.19	1.39		3.54	1.81			259.44	24536.6		2519.33	973.471
	ADNI	MCI	120	113	59.4	0.941667	507.71	631.3	65.52	196.29	2.56	0.47	3.29	0.14	2	2.42	1.17	3965.98	1.03	355.28	23750.4	2756.39	2965.26	1102.1
	ADNI	MCI	156	157	43.7	1.00641	654.37	817.82	86.92	184.03	2.84	20.99	2.2	2.63	3.5	4.6	1.69	4370.36	0.24	306.53	42284.8	2184.11	4215.48	1286.9
	ADNI	MCI	235	39.6	11	0.168511	679.22	734.63	140.16	174.31	104.96	8	4.9	0.69		4.7	1.62			144.71	42021.8	1820.54	1887.77	1640.04
	ADNI	MCI	134	107	33.6	0.798507	581.98	897.91	102.12	185.08	111.61	3.08	4.58	0.44		4.6	1.19			264.59	35494.1	1450	2945.41	1178.67
	ADNI	MCI	129	36.5	15.4	0.282946	698.14	871.9	91.4	194.82	3.2	6.43	4.21	1.16		9.73	2			323.24	24473.4	2315.8	3819.07	1463.35
	ADNI	MCI	119	109	50	0.915966	710.02	823.63	108.3	144.59	3.65	38.59	4.35	0.69		3.75	1.31			228.18	35564.1	2537.44	3799.3	1838.7
	ADNI	MCI	159	85.5	60.1	0.537736	997.18	981.72	167.75	386.77	3.3	5.74	2.09	0.14	1.48	2.26	0.91	663.67	0.005	570.21	38559	1518.76	2993.88	1481.04
	ADNI	MCI	116	56.5	21.9	0.487069	763.66	996.36	79.85	123.43	2.32	0.27	13.53	3.01	4.56	14.73	2.42	5465.79	17.83	660.02	34353.9	2321.5	5160.42	1649.31
	ADNI	MCI	199	67.1	24.6	0.337186	810.92	908.84	123.98	145.03	2.77	12.89	3.66	1.92	4.82	4.07	1.18	3541.13	0.28	199.89	48023.1	2299.04	2779.33	1487.9
	ADNI	MCI	129	129	43.6	1	840.98	966.21	113.6	204.43	2.84	4.13	3.25	0.87	5.76	3.54	1.68	5617.88	0.59	309.65	38520.8	2693.39	14679.3	1054.83
	ADNI	MCI	244	47.2	13.5	0.193443	1064.21	1248.83	108.19	140.63	2.24	17.63	8.91	2.43	4.16	5.86	2	6869.04	0.01	316.42	64637.6	2190.1	7098.32	2237.45
	ADNI	MCI	159	94	30	0.591195	980.61	1475.43	258.04	239.18	3.66	9.92	15.3	1.28	2.74	7.49	2	5499.58	0.005	360.58	125508		6713.73	1663.49
	ADNI	MCI	121	113	47.2	0.933884	1010.27	1278.82	141.27	198.69	120.02	24.82	2	0.15		1.94	0.82			427.26	42464.4	2226.15	3285.76	1066.33
	ADNI	MCI	85.4	63.7	25.2	0.745902	556.78	704.66	86.87	270.77	2.19	24.7	3.98	1.97	1.81	4.92	1.13	1544.08	0.005	231.63	15760.3
	ADNI	MCI	131	258	170	1.96947	1055.18	1273.33	100.35	108.75	2.16	11.82	4.13	1.16		3.96	2.66			397.26	42630.8
	ADNI	MCI	117	158	45.8	1.35043	614.06	691.46	81.67	214.8	2.84	0.27	46.76	1.33	2.3	2.26	1.14	1429.34	0.005	206.74	18555.3	1221.33	2324.68	1956.75
	ADNI	MCI	151	52.5	21.6	0.347682	1078.53	2203.24	168.255	145.095	2.84	3.5	42.805	1.915	1.81	381.035	15.905	9805.65	531.2	955.09	0	2425.56	5261.27	9811.09
	ADNI	MCI	135	111	107	0.822222	1106.96	1549.68	94.61	117.56	3.13	7.16	3.15	1.16	2.03	4.49	1.61	3195.1	1.73	586.4	44691.1
	ADNI	MCI	241	123	28.2	0.510373	1378.47	1695.4	90.67	97.29	2.89	0.41	2.64	1.16		9.21	2.09			1129.15	80381.2	3479.65	7479.53	1667.04
	ADNI	MCI	111	77	26.2	0.693694	702.73	895.07	58.81	135.24	3.38	12.76	5.52	1.82	2.15	6.91	1.75	9160.87	1.35	315.29	40521.5	2071.45	2787.02	1362.94
	ADNI	MCI	131	126	43.1	0.961832	1170.7	1225.07	98.78	123.02	2.39	3.08	13.08	0.36	5.05	8.53	2.7	9414.15	0.17	523.64	57057	3817.03	6127.91	1852.37
	ADNI	MCI	200				770.82	972.43	78.04	137.95	2.46	7.16	4.31	0.75	4.47	7.54	1.3	2956.14	0.005	246.63	62877.5
	ADNI	MCI	131	120	36.5	0.916031	837.91	896.4	105.11	170.69	3.65	5.16	3.62	0.15		7.44	1.2			337.45	42844	2521.94	6416.54	1640.71
	ADNI	MCI	91	200	60	2.1978	1470.19	1895.62	137.6	130.77	2.75	24.32	5.22	2.33	5.21	7.07	2.57	5906.9	2.37	631.78	78000.7	2966.39	19899	2064.42
	ADNI	MCI	124				1251.15	1515.07	225.66	177.56	106.97	1.83	4.32	0.93		7.28	3.17			720.02	80534.7
	ADNI	MCI	118				978.99	1159.92	118.84	135.91	3.5	6.71	12.51	2.22		6.23	1.82			726.58	47990.4
	ADNI	MCI	147	131	45.5	0.891156	952	1143.74	106.14	160.25	2.55	19.84	3.51	1.05	3.37	5.13	1.72	3634.1	0.54	341.69	30252.8	2128.2	3302.87	1673.53
	ADNI	MCI	153	64.1	55.6	0.418954	614.78	774.34	118.52	145.38	87.1	14.22	2.92	0.93		5.28	1.75			252.6	26366.6	1948.3	2057.05	1329.95
	ADNI	MCI	152	111	37	0.730263	692.05	758.99	132.65	210.83	3.02	0.27	2.3	1.5	5.32	4.39	1.55	2223.11	1.35	449	9626.84	2554.41	3371.41	1291.27
	ADNI	MCI	156	169	44.5	1.08333	1115.43	1312.13	95.06	147.7	2.72	0.47	2.84	0.44		3.86	2.03			842.62	56328.4	2153.97	4144.18	1342.47
	ADNI	MCI	245	66.4	20	0.27102	986.28	894.82	89.61	119.47	3.08	2.46	3.27	0.43	2.7	2.69	1.2	3268.25	0.005	266.95	45330.8	2232.4	5109.94	2018.49
	ADNI	MCI	126	44.6	22.6	0.353968	903.79	1020.19	75.15	180.52	2.84	2.15	4.3	0.56	4.23	4.18	1.76	5391.47	1.91	268.66	33941.1		4085.42	1104
	ADNI	MCI	158	259	67.8	1.63924	1112.93	1397.48	122.61	171.19	2.95	24.82	3.69	2.13	6.24	9.06	2.53	9448.87	1.26	387.5	41025.1
	ADNI	MCI	164	32.2	12	0.196341	646.62	834.81	77.46	170.99	2.84	1.5	2.96	0.43	1.63	3.12	1.08	2811.19	0.005	179.52	36559	2050.05	2746.92	1760.77
	ADNI	MCI	166	65.5	25.4	0.394578	647.59	859.17	87.85	141.43	2.39	51.85	9.05	1.16	4.13	4.86	1.79	8830.63	0.3	280.96	35044.6	1879.33	4294.98	1398.63
	ADNI	MCI	137	94.1	52	0.686861	682.72	755.38	89.45	151.6	2.84	17.37	10.87	2.28	3.14	4.81	1.18	1199.57	2.69	223.7	22478.3	2070.78	2151.8	1663.11
	ADNI	MCI	131	65	26.4	0.496183	679.77	730.27	84.94	158.35	2.24	18.93	3.88	0.99	3.81	2.37	1.35	3860.79	0.005	269.98	27773.6	1440.57	1697.72	1214.15
	ADNI	MCI	172	201	56.4	1.1686	1242.47	1771.53	116.85	131.78	2.84	0.83	5.63	0.14	0.94	6.81	1.64	4749.77	0.21	350.99	76192.5	3381.77	6895.02	2083.68
	ADNI	MCI	136	94.9	35.6	0.697794	828.84	945.2	121.08	207.01	125.15	3.68	3.96	0.93		9.11	1.3			191.93	32268.7		4245.82	1364.84
	ADNI	MCI	145	151	50.2	1.04138	1103.65	1297.99	126.19	111.85	2.67	23.3	2.87	1.82	2.7	5.02	1.82	4784.82	0.91	368.59	56593.5	2080.95	5174.09	1559.87
	ADNI	MCI	122	151	59.9	1.2377	1216.66	1447.92	168	218.625	3.325	20.01	5.2	4.23	3.94	8.375	2.455	5334.57	2.085	443.69	58783.3	2948.5	7034.69	1766.45
	ADNI	MCI	94.4	94.1	35.3	0.996822	956.39	1261.39	0	0	0	6.31	2.7	0.14	2.9	2.9	1.69	4723.33	1.85	303.19	77341.1	2003.51	4467.88	1453.24
	ADNI	MCI	139	112	37.8	0.805755	685.815	844.475	88.56	164.165	2.695	0.83	4.335	0.14	1.74	4.385	1.54	6368.06	0.66	214.19	34772.1	1723.49	1314.2	1519.53
	ADNI	MCI	254	55.6	13.3	0.218898	799.36	1042.43	65.15	122.01	2.16	25.71	9.15	0.44		7.23	2.18			258.71	33278.7	2017.56	3660.53	2700.68
	ADNI	MCI	116	122	34.2	1.05172	796.98	907.84	45.62	120.08	3.2	28.58	3.5	1.39		7.12	1.84			218.27	22751.4	2356.81	2822.39	1200.24
	ADNI	MCI	117	162	44	1.38462	1376.85	1949.64	219.84	142.11	85.07	17.5	10.22	0.69		8.17	3.19			345.18	170306		8750.04	1845.64
	ADNI	MCI	175	119	30	0.68	898.04	1072.15	118.49	310.04	3.66	11.28	2.61	1.82	6.29	5.76	2.6	7025.54	2.09	421.74	21628.9	2211.06	3678.6	1454.28
	ADNI	MCI	266	35.9	16	0.134962	710.14	764.89	62.75	120.42	1.94	1.5	3.45	0.14	2.9	4.92	1.37	6650.08	0.73	212.89	34454.6		5558.27	1359.1
	ADNI	MCI	248	105	25.8	0.423387	1032.38	1422.59	124.26	130.27	3.8	6.57	3.8	0.93		4.18	1.53			442.62	39244.1	2117.55	3939.71	1472.04
	ADNI	MCI	140	83.2	30.3	0.594286	704.09	880.18	130.51	161.25	96.9	3.38	4.28	0.69		5.86	1.11			357.81	26521.1	1532.75	2504.36	2116.52
	ADNI	MCI	147	143	56.4	0.972789	1162.54	1139.23	134.24	174.71	105.21	19.96	3.91	0.69		7.02	1.65			258.09	37902.1
	ADNI	MCI	162	106	34.8	0.654321	828.57	935.44	173.91	256.84	3.73	3.83	2.67	0.14	2.22	4.92	1.29	3852.51	0.59	348.34	36579.3	1882.63	2214.64	1266
	ADNI	MCI	142	39.9	12.7	0.280986	678.86	854.57	77.76	226.66	2.69	7.02	2.48	0.81	2.3	4.92	1.1	4238.78	0.15	184.81	24834.9		4529.19	1002.9
	ADNI	MCI	117	52.1	61.4	0.445299	671.68	730.85	151.14	146.34	2.24	8.83	7.01	1.55	2.74	5.13	2.2	4662.74	1.16	425.63	23421.1	2012.57	2025.64	1307.59
	ADNI	MCI	132	73.5	26	0.556818	778.63	917.33	77.27	165.34	3.27	7.02	5.5	3.2	3.12	7.54	1.71	4362.76	0.91	231.78	38357.5	2697.43	3485.75	1423.35
	ADNI	MCI	147	79.8	43.9	0.542857	653.4	898.92	115.3	153.42	2.9	21.25	1.95	0.15		3.33	0.72			230.59	30192.2	3228.16	4738.41	1809.05
	ADNI	MCI	152				552	741.49	61.52	111.16	1.94	1.5	1.69	0.56	2.24	2.69	1.51	5302.66	0.005	419.97	22940.8		2339.5	1205.3
	ADNI	MCI	133	132	39.1	0.992481	786.03	858.46	84.1	111.26	2.95	3.68	2.38	0.93	1.94	4.65	1.68	9277.7	2.82	256	31937.8	2768.72	5577.34	1391
	ADNI	MCI	265	50.7	17	0.191321	679.85	789.96	142.48	323.01	4.03	23.3	3.91	1.16	3.33	3.96	1.6	6031.07	2.09	246.32	29753.4	1231.64	1907.7	1366.79
	ADNI	MCI	110	209	49	1.9	1040.11	1363.85	6.67	54.72	0	0.27	3.58	3.67	3.75	4.81	1.61	2680.88	0.71	831.83	25954.4		9771.8	1468.78
	ADNI	MCI	226	55	18.3	0.243363	745.37	889.3				44.99	4.02	1.5	2.02	5.34	1.59	4076.7	1.65	713.81	71083.5	1344.64	2477.16	1466.11
	ADNI	MCI	117	149	36.5	1.2735	1245.46	1826.52	182.98	208.99	1.83	0.47	3.67	1.05	6.2	3.75	2.48	5754.36	1.15	1273.99	83791.9	3104.6	5674.21	1393.35
	ADNI	MCI	147	129	58.2	0.877551	786.18	850.18	116.65	140.2	3.2	24.17	4.31	0.57		7.75	2.36			261.61	48835.9	1574.77	3870.15	1393.5
	ADNI	MCI	160	140	53.9	0.875	969.1	1260.19	117.02	119.04	2.89	15.86	3.21	0.69		15.15	2.48			403.62	57479.1	2390.51	3989.59	1249.3
	ADNI	MCI	152	70.7	24.8	0.465132	655.01	1000.06	39.18	112.01	2.74	4.34	5.27	1.16		8.9	1.77			470.25	50230.2	2211.46	6156.66	1517.02
	ADNI	MCI	158	51	30	0.322785	654.22	774.41	106.62	143.04	2.24	48.55	4.57	1.39	3.18	3.12	1.27	3541.28	0.005	208.03	29792.1	1387.85	2274.59	1467.77
	ADNI	MCI	157	66.2	87.3	0.421656	809.85	799.62	67.51	104.37	2.39	7.44	2.64	0.93	3.29	4.28	1.27	3507.56	0.85	230.98	31327.1
	ADNI	MCI	249	70.2	20.8	0.281928	1250.65	1398.14	134.68	172.38	3.42	7.3	5.73	1.16	3.47	6.44	1.78	9551.05	1.29	301.81	49665.4		4505.76	1609.42
	ADNI	MCI	175	48.1	28.1	0.274857	723.2	806.42	91.55	174.99	2.89	13.38	2.5	0.93		5.86	1.47			138.82	34793.9	1561.33	4039.96	1276.92
	ADNI	MCI	259	75.1	13.6	0.289961	1005.41	959.31	80.92	100.74	2.27	19.71	1.7	1.05	2.77	4.92	1.46	4280.55	0.67	238.87	31498	1956.62	3158.85	1323.55
	ADNI	MCI	245	68.5	22.1	0.279592	993.57	1039.79	109.02	169.82	2.69	2.15	3.19	0.14	3.37	4.97	1.13	5107.14	0.75	322.59	45738.2	2185.99	2866.23	1659.1
	ADNI	MCI	137	244	68.4	1.78102	1221.01	1339.26	102.94	155.76	2.84	14.09	2.37	1.39	4.45	3.65	1.56	4947.36	0.39	451.16	29256.5	1747.96	3629.61	1601.81
	ADNI	MCI	226	30.9	12.3	0.136726	730.93	839.14	68.71	166.21	2.63	10.47	2.39	1.71	2.29	4.39	2.08	4078.18	1.35	275.99	33518.9	2156.98	2832.5	1317.83
	ADNI	MCI	234	61.8	18.1	0.264103	1095.06	1373.48	138.12	115.63	3.35	6.02	6.8	1.39		16.29	2.57			387.38	55392.7	2834.35	6318.96	1805.82
	ADNI	MCI	213	88.1	27.7	0.413615	1067.73	1485.69	148.68	175.93	4.01	12.89	3.1	0.69	2.37	5.55	1.57	5502.65	1.56	420.33	60531.7
	ADNI	MCI	143	184	59	1.28671	955.24	1084.03	137.67	156.55	3.28	14.88	3.8	0.69		5.97	2.14			413.04	46110.3		4161.63	2203.24
	ADNI	MCI	123	155	53	1.26016	717.4	889.43	85.7	122.43	3.13	4.72	3.16	1.22	2.05	4.92	1.9	5629.76	0.8	295.77	32398.4	2480.09	3243.5	1369.6
	ADNI	MCI	139	67	19.2	0.482014	871.44	794.12	97.22	108.4	2.14	12.22	2.15	0.36	0	5.6	0.21	9099.52	1.35	187.87	46598.4	2230.49	2875.79	1596.53
	ADNI	MCI	134	64.1	23	0.478358	738.07	980.71	113.28	159.7	2.69	0.27	6.92	2.53	2.95	6.18	2.42	4826.78	4.2	257.64	33966.2	2639.93	7627.6	1541.91
	ADNI	MCI	130	206	59.2	1.58462	1244.71	1538.91	232.12	153.35	2.93	13.43	2.14	1.16	4.8	4.33	2.11	5775.06	2.09	543.86	44558.8	2422.22	5161.59	1602.11
	ADNI	MCI	267	61.1	17.8	0.228839	957.8	1111.97	130.8	188.3	113.6	3.83	3.36	1.6		5.13	1.86			276.26	100483		2739.71	2048.4
	ADNI	MCI	117	129	46.2	1.10256	819.24	1154.75	94.79	204.85	2.98	35.86	3.35	0.43	0.53	4.18	0.77	5319.44	0.28	211.26	28075.6	2096.62	3505.38	1748.67
	ADNI	MCI	158	65.3	60.8	0.413291	700.44	701.3	75.67	146.21	3.02	17.76	1.78	0.93	2.18	3.7	1.49	3184.67	2.38	235.43	18311.8
	ADNI	MCI	244	119	25	0.487705	1072.54	1226.19	212.32	136.17	2.98	0.27	5.3	1.28	3.83	8.17	3.05	4801.51	3.42	647.4	51243.7		5640.76	1149.5
	ADNI	MCI	253	90.6	33.6	0.358103	1082.51	1401.76	110.9	152.26	2.89	0.41	2.03	1.49		5.49	2.33			1087.97	66119.4	2483.27	6765.37	1703.57
	ADNI	MCI	152	133	39.1	0.875	625.56	821.6	80.93	163.91	2.84	0.27	4.36	1.97	2.9	6.02	1.71	4928.93	1.69	579.57	30010.7	1980.89	3451.24	1248.19
	ADNI	MCI	168	74.9	37	0.445833	749.07	859.84	105.26	194.4	2.69	21.38	9.95	1.97	2.2	5.23	1.43	3207.5	3.36	414.14	30419.6	2349.93	5359.51	1462.91
	ADNI	MCI	137	75.5	36.5	0.551095	889.75	1152.5	90.09	174.65	2.39	1.99	3.95	0.75	2.38	5.23	1.7	4807.96	1.35	257.79	34526.1	1599.93	4569.47	1685.58
	ADNI	MCI	199	66	19.5	0.331658	1102.71	1376.54	100.16	132.95	2.87	11.69	3.5	2.23	3.67	3.7	2.21	4632.68	2.03	309.94	58229.9	2622.61	7445.95	1225.4
	ADNI	MCI	204	29.5	16.7	0.144608	439.82	525.23	40.04	130.5	2.89	19.97	1.76	0.44		3.96	0.71			332.51	28321	1751.39	3834	1410.88
	ADNI	MCI	140	106	47.5	0.757143	721.87	740.58	53.51	131.96	3.5	36.32	2.6	1.27		5.6	1.5			344.74	21498	1082.37	2021.11	1313.04
	ADNI	MCI	231	39.9	16.8	0.172727	1000.75	1127.23	125.61	166.46	4.02	1.83	3.87	0.69		9	2.09			278.54	43435.8	3477.12	8678.04	1657.84
	ADNI	MCI	170	86	29.5	0.505882	889.07	981.78	115.19	151.32	2.78	1.99	1.29	2.82	2.92	5.44	2	4951.55	0.67	265.3	24831.5	2258.39	2641.81	1187.04
	ADNI	MCI	164	52.4	23.4	0.319512	879.79	1204.58	27.32	127.11	0	40.31	15.25	0.81	2.21	5.6	1.79	6276.58	2.14	836.78	44614.1	2558.1	6859.32	1479.52
	ADNI	MCI	143	181	85.2	1.26573	1156.29	1301.93	122.15	126.97	2.27	6.59	4.29	0.36	4.74	5.86	1.76	5033	0.85	470.18	77267.8	2505.22	3927.38	1266.98
	ADNI	MCI	137	246	83.9	1.79562	966.99	1126.99	132.74	296.33	4	5.74	7.72	2.23	6.89	4.49	1.99	7881.39	1.33	401.87	39813	1457.8	4058.62	1494.49
	ADNI	MCI	104	77.6	46.2	0.746154	652.64	970.34	102.72	179.24	4.02	0.47	8.39	0.69		4.49	2.22			650.24	36974.4
	ADNI	MCI	175	85.3	28.1	0.487429	766.62	957.87	52.65	132.12	2.9	43.89	36.4	1.16		8.69	2.4			291.41	24809.4	2184.76	3973.56	1421.34
	ADNI	MCI	167	153	48.4	0.916168	807.3	1089.05	94.32	145.71	2.93	6.87	2.4	1.6	3.04	4.65	1.38	5570.67	1.36	397.17	27348.9	5318.78	4596.67	1382.48
	ADNI	MCI	144	108	36	0.75	837.87	991.27	91.77	130.48	2.93	15.28	2.09	1.16	2.73	2.9	1.22	3740.16	0.87	266.98	32711.3	2320.24	4803.75	1437.34
	ADNI	MCI	150	92.1	37.1	0.614	1030.99	1323.73	112.79	140.28	2.67	5.45	1.72	3.25	4.39	7.75	1.9	7114.33	0.59	318.24	45619.4	2911.37	7316.31	1902.56
	ADNI	MCI	219	46.5	14.9	0.212329	803.29	969.99	126.65	406.4	2.93	15.41	2.86	0.99	3.52	5.02	1.93	7329.48	1.62	327.2	29791.7	1615.11	4440.05	1599.94
	ADNI	MCI	152	72.9	29.2	0.479605	810.05	908.36	47.53	123.77	2.85	0.27	4.3	0.14	2.15	3.44	0.98	3298.08	0.2	230.88	37968.8
	ADNI	MCI	165	224	80.7	1.35758	961.97	1195.58	129.57	155.98	3.2	48.05	4.66	1.81		6.49	1.77			407.26	23430.2
	ADNI	MCI	264	68.7	22.9	0.260227	1232.68	1319.86	91.32	110.45	2.39	20.74	2.91	1.55	4.31	4.7	2.15	4483.91	1.86	439.41	60290.8		3229.63	1336.25
	ADNI	MCI	147	92	30.1	0.62585	818.53	1071.7	130.78	133.85	2.53	0.47	3.35	0.93		5.55	2.3			922.38	75356.2	2364.12	3838.43	1728.38
	ADNI	MCI	243	80	28.7	0.329218	844.7	966.42	79.89	108.39	2.26	0.27	2.69	1.5	3.74	4.28	1.67	5981.29	0.02	370.77	29768.9
	ADNI	MCI	175	62.2	21.3	0.355429	868.69	1103.53	129.05	136.42	2.53	11.15	2.05	0.15		3.33	2.01			411.56	37749.4
	ADNI	MCI	138	67.8	33.6	0.491304	781.02	946.43	86.49	159.89	2.85	18.02	4.02	1.71	2.79	6.91	1.71	6058.98	1.48	286.72	35505.2		3104	1362.01
	ADNI	MCI	133	160	42.2	1.20301	680.32	783.68	101.77	177.68	3.28	16.85	3.45	0.44		3.75	1.45			383.07	23562.5	2022.02	2313.1	1179.81
	ADNI	Dementia	131	61.4	20.4	0.468702	1047.38	1225.98	102.34	171.01	2.61	14.75	3.86	0.43	4.5	11.3	1.68	7323.67	1.75	402.98	60985.9	3856.68	5908.6	1551.76
	ADNI	Dementia	88.7	125	28.5	1.40924	910.6	1049.91	121.46	210.56	4.31	0.06	2.9	1.16	3.15	7.75	1.89	6897.1	1.36	276.37	35316.5	5680.44	7340.83	1385.71
	ADNI	Dementia	140	79.5	26.7	0.567857	572.35	652.95	125.35	189.13	114.11	8	2.56	0.44		3.91	1.43			208.69	24001.5	2195.94	2516.15	2276.66
	ADNI	Dementia	111	154	34.9	1.38739	1617.47	1658.61	130.48	177.84	2.84	4.72	6.34	0.29	4.59	4.49	2.28	5921.35	0.87	487.03	118533	2848.63	9497.51	1550.65
	ADNI	Dementia	80.8	141	53.6	1.74505	731.96	1090.62	115.98	323.77	2.93	6.02	2.83	0.14	1.22	1.29	0.65	2773.64	0.005	267.26	20338.4	2143.07	4111.63	1647.77
	ADNI	Dementia	126	83.5	31	0.662698	677.22	860.72	80.98	142.02	2.26	0.27	6.31	2.13	3.61	7.12	1.6	6669.43	0.24	304.61	32145.9	2400.71	3736.38	1668.45
	ADNI	Dementia	164	76.3	28.9	0.465244	615.27	718.71	53.07	139.22	2.89	4.2	5.7	1.16		8.69	1.22			212.67	20477.6	1736.79	2359.51	1385.4
	ADNI	Dementia	150	143	30.5	0.953333	993.66	1204.46	79.43	158.51	2.69	2.93	20.73	0.63	1.33	7.96	1.55	3876.6	0.21	541.32	43590.9
	ADNI	Dementia	160	107	35	0.66875	800.92	920.78	143.61	137.36	82.14	1	4	0.93		7.44	2.17			566.96	32044.2	2500	3774.4	1704.25
	ADNI	Dementia	132	130	50	0.984848	959.57	1022.96	139.79	126.97	2.19	2.15	2.57	1.92	2.18	2.37	1.79	4335.71	0.21	431.07	25398.2	1905.76	3237.37	1409.36
	ADNI	Dementia	126	83.2	26.2	0.660317	508.29	586.6	79.29	154.13	92.5	42.53	2.6	0.81		5.44	1.33			175.74	16085.6	1608.38	2256.63	1428.51
	ADNI	Dementia	137	58.9	22.2	0.429927	714.98	855.64	101.73	222.4	2.87	15.15	3.12	1.05	3.76	4.44	1.49	4129.79	0.005	268.35	44798.2	1816.79	2891.51	1907.95
	ADNI	Dementia	156	103	29.6	0.660256	810.03	1047.95	96.1	123.11	2.84	14.49	2.69	0.81	3.4	6.28	1.62	5608.9	0.005	382.39	46558.2	2377.74	5104.88	1507.07
	ADNI	Dementia	143	188	46.6	1.31469	905.97	1137.22	124.77	134.26	2.54	26.85	1.97	0.81	4.28	4.76	1.85	5874.24	0.59	383.45	30259	2676.83	4057.9	1728.82
	ADNI	Dementia	146	215	72.2	1.4726	965.04	1088.77	131.02	164.59	3.85	8.55	3.83	0.93	5.18	4.49	1.37	3586.07	0.97	313.24	43441.5	2201.44	2907.11	1602.07
	ADNI	Dementia	94.5	205	124	2.16931	610.51	910.32	97.66	116.32	1.97	6.31	1.81	3.63	3.12	3.01	1.73	4118.37	0.24	362.1	25785.3	1202.88	2349.41	874.915
	ADNI	Dementia	275	54.1	11.4	0.196727	627.82	847.95	68.85	102.03	1.68	16.59	4.55	2.13	3.5	4.76	1.34	4598.88	0.91	311.41	26097.2	2398.5	3740.3	1581.58
	ADNI	Dementia	120	93.8	36	0.781667	748.1	840.89	77.95	148.98	1.97	10.61	3.53	1.6	4.03	6.49	1.47	7285.77	0.93	215.44	25002.3	2281.92	2676.08	1677.5
	ADNI	Dementia	140	146	76.4	1.04286	978.22	1166.61	112.61	126.78	2.54	13.69	4.7	0.56	2.87	4.07	1.33	4795.94	1.59	346.06	40839.9
	ADNI	Dementia	85.8	145	36.5	1.68998	1202.57	1489.73	142.39	182.09	2.55	0.27	9.64	1.16	7.27	6.91	1.67	4205.73	0.69	914.77	39275.5	4423.32	7317.86	1845.04
	ADNI	Dementia	107	86.8	38.3	0.811215	928.08	1080.15	77.56	168.34	2.56	0.47	7.98	0.14	4.16	4.86	1.97	4551.34	1.15	375.44	49974.1	3043.72	5975.82	1616.2
	ADNI	Dementia	134	64.3	74.6	0.479851	779.49	959.31	61.09	169.34	2.55	5.74	4.9	1.44	2.85	5.76	1.1	4370.2	1.59	153.9	15703
	ADNI	Dementia	129	61.6	53.5	0.477519	664.42	975.86	116.05	160.66	1.97	15.67	3.23	0.69	0.91	3.17	0.72	5207.82	0.24	662.66	29319.1	1455.17	2277.77	2691.23
	ADNI	Dementia	149	109	33.2	0.731544	698.23	726.58	93.33	172.73	2.54	1.5	2.43	0.14	1.51	2.8	0.71	2952.87	0.3	239.62	22861.5	2334.52	2906.93	1596.84
	ADNI	Dementia	140	84.2	33.8	0.601429	779.54	909.35	136.1	181.97	109.69	43.89	4.24	1.39		4.92	2.21			360.11	39147.2	3343.02	4787.07	1130.88
	ADNI	Dementia	128	67.8	36	0.529687	662.25	694.66	75.05	130.99	2.32	2.62	3.89	0.56	0.92	4.92	1.19	1387.33	0.84	256.72	25389.1	2978.1	2145.88	1224.8
	ADNI	Dementia	99.1	74.5	47.4	0.751766	736.73	818.08	86.78	154.73	2.69	17.63	2.89	0.69	1.6	3.81	1.38	3125.73	0.005	216.93	25479.6	1439.97	2012.21	1186.98
	ADNI	Dementia	259	153	30.1	0.590734	1704.54	1784.57	146.39	83.18	2.67	7.58	2.45	1.6	7.47	4.6	2.81	8926.54	1.87	632.47	111923	3218.42	6438.5	2150.71
	ADNI	Dementia	149	63.7	18.6	0.427517	735.52	811.27	73.96	147.94	2.63	0.06	2.88	1.22	2.21	4.28	1.42	3864.71	0.34	750.91	58665.2	2299.25	4153.76	1447.77
	ADNI	Dementia	129	127	48.7	0.984496	991.18	1175.19	88.82	122.69	2.84	1.17	10.35	1.28	5.48	5.55	2.03	5865.35	1.59	293.75	48974.7
	ADNI	Dementia	149	226	70.5	1.51678	1247.34	1437.05	118.58	137.34	2.95	21.51	2.54	5.41	4.65	5.44	2.25	6334.85	0.47	419.04	54229.9	2980.14	3825.32	1367.78
	ADNI	Dementia	129	129	44.9	1	997.06	1175.4	101.83	137.58	2.77	0.06	4.95	2.53	3.66	8.43	2.08	7260.98	2.05	551.71	53427.6	3977	6470.03	1910.75
	ADNI	Dementia	133	156	44.4	1.17293	1116.59	1455.3	131.64	154.66	2.84	30.37	3.96	2.82	6.18	7.96	2.83	6534.58	2.5	410.17	41597.8	4250.15	7480.9	1978.02
	ADNI	Dementia	126	131	50.8	1.03968	844.68	1038.59	93.11	127.36	1.94	13.96	3.15	0.14	0.73	2.85	0.87	4917.4	0.87	224.95	38702.6	2152.73	4635.96	1545.71
	ADNI	Dementia	132	102	24.8	0.772727	692.02	977.76	104.29	220.96	4.11	0.41	4.28	1.6		11.56	2.06			688.17	17802.7	1538.69	2114.55	1350.86
	ADNI	Dementia	139	109	40.4	0.784173	800.07	909.18	93.44	188.02	2.54	2.62	3.34	0.69	2.52	2.9	1.32	4485.92	2.16	250.24	22587.3
	ADNI	Dementia	166	90.8	29.5	0.546988	905.29	939.95	77.18	104.31	2.85	13.56	6.78	2.72	2.86	4.92	2.14	6892.88	1.35	283.52	39217.6
	ADNI	Dementia	151	218	77.5	1.44371	803.03	775.82	64.23	146.83	2.93	32.87	3.48	5.63	3.03	2.05	2.2	2781.97	1.15	289.28	13612.6	2319.74	2043.18	1009.63
	ADNI	Dementia	227	71.5	30.4	0.314978	1121.21	1429.34	32.56	14.06	0.3	0.06	20.9	0.43	2.51	8.38	1.72	7845.75	2.45	578.88	108106	2298.83	8655.05	2503.03
	ADNI	Dementia	82.1	76.1	29.3	0.926918	583.66	724.79	115.88	196.23	118.5	1	7.2	1.6		5.7	1.24			277.17	22639.3
	ADNI	Dementia	145	218	52.5	1.50345	1110.34	1260.81	146.64	174.83	4.4	8	3.29	0.14	2.94	2.26	1.36	3367.67	0.005	445.71	65281.2	3546.01	6003.95	1532.03
	ADNI	Dementia	107	138	77.6	1.28972	467.08	560.63	39.47	94.9	2.32	44.13	2.29	8.8	3.04	2.8	2.8	693.48	0.59	169.08	17614.1	1192.36	2217.65	813.887
	ADNI	Dementia	128	63.7	22.1	0.497656	557.83	726.93	54.74	179	2.9	0.47	4.81	0.15		2.69	1.28			522.72	36222.1	2435.46	3040.18	1666.92
	ADNI	Dementia	108	272	82	2.51852	928.05	1167.78	95.17	151.18	3.38	28.24	3.64	3.58	2.26	3.59	1.76	3221.18	1.1	282.23	22824.2	2332.83	3175.08	1383.93
	ADNI	Dementia	128	129	51.8	1.00781	829.19	1075.18	93.85	222.32	3.42	4.87	3.08	3.01	4.36	4.55	1.77	2764	1.59	214.54	38488.1
	ADNI	Dementia	188	125	25.4	0.664894	863.78	1136.22	102.21	99.73	2.4	43.27	3.95	0.93	6.46	7.96	1.66	3664.28	0.8	786.11	46233.7
	ADNI	Dementia	132	30.5	10.3	0.231061	565.635	613.995	68.63	171.47	3.07	3.6	4.77	0.145	0.81	4.285	1.465	4713.09	0.005	150.65	27176.5	1993.93	1765.01	1411.59
	ADNI	Dementia	181	70.1	32.1	0.387293	820.71	985.32	166.18	247.59	2.38	12.36	4.62	1.55	4.03	3.86	2.25	8631.25	3.26	340.09	39112.5	2726.98	3609.86	1196.77
	ADNI	Dementia	149	61	27	0.409396	598.03	675.84	97.1	163.77	2.84	23.3	5.15	2.33	3.97	4.39	1.76	2435.4	2.64	345.55	34523.6	1182.83	1608.29	1372.05
	ADNI	Dementia	148	97	34	0.655405	1023.34	1434.59	145.63	185.17	3.2	7.8	6.28	1.6		9.63	1.69			131.7	82804.3	2288.74	3892.62	1993.42
	ADNI	Dementia	135	145	49.1	1.07407	928.12	959.6	142.52	189.53	114.36	12.22	3.6	0.44		8.59	2.03			276.15	39807.7	2269.17	4787.06	2354.05
	ADNI	Dementia	125	121	37.3	0.968	651.05	850.14	50.23	69.17	1.97	0.27	5.71	1.39	1.84	3.65	1.64	3792.49	1.1	454.07	28316.1		3027.55	829.58
	ADNI	Dementia	158	34.2	19.3	0.216456	693.12	791.47	58.47	117.88	2.41	30.12	2.75	0.69	1.89	6.39	1.45	8511.93	0.02	319.4	31872.1	1833.29	3752.16	1625.73
	ADNI	Dementia					1540.07	1764.64	172.59	174.69	2.9	54.53	1.88	1.39		3.96	1.94			415.4	669535
	ADNI	Dementia	209	39.5	20.4	0.188995	769.74	796.47	90.49	106.08	2.19	0.47	6.49	0.22	3.14	6.12	1.87	6676.51	1.62	144.93	49631.4	1976.99	5111.74	1899.74
	ADNI	Dementia	157	272	58	1.73248	1530.92	1793.99	192.9	150.22	1.97	11.82	3.27	1.5	6.43	5.23	1.79	4017.27	1.8	510.85	99590.5	2482.72	7183.07	2641.25
	ADNI	Dementia	151	168	51.7	1.11258	1000.14	1074.89	125.31	223.26	3.12	22.91	3.07	2.13	3.34	4.86	1.91	4061.36	1.65	210.59	44687	3547.73	6134.65	1659.33
	ADNI	Dementia	136	131	48.6	0.963235	882.39	1038.68	134.79	173.89	2.63	0.06	6.36	2.02	4.02	8.59	2.55	7071.4	2.2	955	51326.6
	ADNI	Dementia	178	89.4	28.3	0.502247	1093.38	1091.03	122.95	194.99	3.73	6.16	4.5	0.93	3.13	4.7	1.92	4083.34	1.35	355.42	48530.3	2358.15	3584.55	1119.82
	ADNI	Dementia	138	85.5	32.5	0.619565	950.07	1058.58	115.73	191.85	2.63	2.31	6.53	0.69	2.63	4.92	1.82	4396.71	3.38	255.13	50989.6	1835.35	2146.12	2414.18
	ADNI	Dementia	142	213	78	1.5	1116.36	1490.82	234.57	164.14	98.68	17.76	2.48	0.93		3.96	2.98			448.15	77843.5	2213.27	4411.6	1856.67
	ADNI	Dementia	156	58.3	29.3	0.373718	636.01	755.69	82.08	173.8	2.75	7.58	6.91	1.71	2.68	7.96	2.22	5995.08	1.52	245.51	32726.5	1557.28	3270.84	1594.63
	ADNI	Dementia	160	68.3	66.3	0.426875	615.51	698.13				6.59	1.83	1.5	2.66	4.49	1.48	3015.69	0.28	211.11	17093.8
	ADNI	Dementia	165	156	109	0.945455	1092.48	1414.22	121.26	234.31	2.67	4.13	5.01	1.39	3.77	10.36	1.35	8533.79	1.16	323.03	72213.7	3378.63	5749.79	1444.84
	ADNI	Dementia	117	83.6	33.8	0.71453	869.9	1115.38	108.44	168.28	2.61	8.69	3.9	0.81	2.71	5.34	1.68	3656.26	1.65	185.25	51954.4	2095.14	4568.52	1321.08
	ADNI	Dementia	144	90.2	38.1	0.626389	788.69	898.97	102.01	184.01	3.08	20.61	5.46	2.43	3.76	8.27	1.69	5699.55	2.35	270.52	36586.9	2319.32	3827.5	1637.96
	ADNI	Dementia	138	160	50.2	1.15942	950.33	1017.43	63.43	139.74	2.59	21.63	3.07	0.93		7.75	1.62			254.16	64518.6	2460.44	3501.57	1335.82
	ADNI	Dementia	142	123	40.3	0.866197	883	1138.18	123.66	118.07	70.23	5.74	5.08	1.16		6.6	1.86			264.64	64731.5
	ADNI	Dementia	118	150	33.1	1.27119	1006.42	1127.02	86.31	129.68	2.63	13.03	3.23	2.48	5.52	2.48	1.91	7828.12	0.76	627.06	64296.2	2391.65	5394.23	1896.49
	ADNI	Dementia	264	42	13.4	0.159091	502.16	642.11	70.33	90.41	1.59	37.47	2.38	1.92	2.76	2.8	1.35	2840.27	0.67	207.39	26890.8
	ADNI	Dementia	153	55.6	39.8	0.363399	1085.16	1356.72	111.54	240.74	2.51	0.06	15.96	1.82	1.7	11.25	1.75	7948.87	1.1	256.83	56557	4032.46	7149.72	2120.34
	ADNI	Dementia	121	96.5	34.5	0.797521	1038.07	1368.24	169.7	141.51	84.71	2.15	3.93	1.16		9.16	1.82			302.05	37518.4	3072.8	9382.92	1890.33
	ADNI	Dementia	143	116	37	0.811189	704.94	900.14	72.16	154.17	2.67	21.76	2.71	0.81	2.27	4.81	1.46	4304.28	0.97	261.6	23037.9	2363.06	3456.01	1302.53
	ADNI	Dementia	222	119	31.1	0.536036	953.43	1252.7	126.83	141.96	2.84	1.5	5.14	1.05	4.94	3.7	1.7	3910.96	2.02	573.65	26130	1664.53	5093.11	992.23
	ADNI	Dementia	107	147	41.5	1.37383	998.35	1290.12	95.16	124.26	3.13	1.99	5.26	3.11	3.62	5.23	1.54	4155.8	1.02	572.63	47398.1
	ADNI	Dementia	158	253	37.3	1.60127	1201.27	1064.12	105.47	156.73	2.27	11.55	2.24	1.71	7.91	3.7	1.24	4338.47	0.28	751.44	26168.1
	ADNI	Dementia	137	135	56	0.985401	849.13	1049.48	105.29	184.07	4.77	38.83	0.75	0.69		2.05	1.42			304.89	29056.1
	ADNI	Dementia	163	207	67.2	1.26994	997.61	1362.73	118.41	134.38	3.13	8.55	23.42	0.63	4.35	7.64	1.72	5774.8	6.3	251.67	60384.7	2954.08	4840.18	1842.83
	ADNI	Dementia	122	214	61.1	1.7541	1107.6	1153.16	122.51	143.3	2.84	7.16	3.98	1.39	3.01	5.44	1.63	3971.83	0.39	488.12	44666.4	2270.15	2858.22	1664.29
	ADNI	Dementia	173	42.1	18.6	0.243353	610.39	690.89	79.52	128.55	2.14	17.37	4.01	1.05	1.97	4.92	1.31	2516.17	0.85	167.39	26434.1	1418.08	2029.97	1052.17
	ADNI	Dementia	115	142	44.9	1.23478	1104.93	1500.17	80.78	118.81	2.84	2.62	4.09	0.93	2.14	4.86	1.62	2949.65	1.85	277.74	43433.2	2210.26	3799.79	2137.29
	ADNI	Dementia	159	117	33.5	0.735849	961.18	1202.07	121.19	167.12	3.12	1.99	5.28	2.13	4.7	7.85	2.43	6810.5	2.53	429.28	52529.2	2433.46	5248.6	1677.62
	ADNI	Dementia	139	101	38	0.726619	676.34	848.63	65.67	90.37	1.97	1.99	4.12	0.69	1.65	4.23	1.55	5789.77	1.58	258.88	21290.7	2090.01	2358.92	1400.24
	ADNI	Dementia	135	189	57.2	1.4	863.13	1068.42	102.97	166.07	2.61	28.61	3.45	1.11	3.4	7.12	2.17	7788.34	0.005	342.88	47491.8	1612.71	5005.3	1573.2
	ADNI	Dementia	136	110	37.6	0.808824	709.96	921.63	126.23	110.72	2.55	4.57	20.12	0.87	3.99	18.99	1.54	3146.57	1.13	242.27	26947.2	2048.61	5831.23	2005.95
	ADNI	Dementia	98.5	124	42	1.25888	814.13	907.11	95.4	164.8	2.9	12.22	2.32	0.44		4.18	1.81			302.77	29624	2274.38	3389.59	1279.61
	ADNI	Dementia	151	315	58	2.08609	1657.09	1866.73	238.83	145.7	87.29	1	9.08	1.81		7.96	3.13			1067.15	101793	2552.33	6174.3	1722.72
	ADNI	Dementia	143	68.7	25.5	0.48042	833.72	1030.36	146.95	184.8	3.38	4.72	4.98	0.69	2.25	5.13	2.07	7653.75	1.48	385.3	29477.8	1984.88	2023.46	1397.54
	ADNI	Dementia	97	98	35.8	1.01031	631.11	660.03	45.6	91.4	2.67	30.12	2.32	3.11	1.45	3.12	1.21	917.43	0.005	184.68	14495		2989.09	874.066
	ADNI	Dementia	102	119	47.3	1.16667	908.78	1034.02	105.61	134.89	2.16	17.76	1.75	0.15		5.02	2.03			302.84	42214.4	2787.15	5046.57	1631.1
	ADNI	Dementia	126	141	70	1.11905	519.17	900.66	96.59	160.57	3.2	3.2	4.17	0.69		6.91	1.35			195.03	24502.9	2969.41	5160.1	1585.24
	ADNI	Dementia	121	112	38.6	0.92562	749.96	933.46	114.12	135.52	2.69	20.99	3.55	1.39	4.29	4.07	1.89	7300.97	1.16	221.04	40412.4	2213.11	3051.15	1365.16
	ADNI	Dementia	111	109	45.5	0.981982	768.26	1143.16	118.98	122.54	3.13	18.02	2.86	0.56	1.12	4.92	1.8	5061.31	0.21	279.64	58040.1	3057.74	9156.39	1338.17
	ADNI	Dementia	147	125	37.7	0.85034	806.03	983.99	156.21	128.78	76.84	18.41	4.37	1.6		4.76	2.06			280.73	50867.7	2502.59	4452.83	2881.91
	ADNI	Dementia	269	73.4	21.6	0.272862	1137.32	1308.21	119.42	152.03	2.26	1	3.52	0.56	5.5	3.33	2.21	7749.81	2.47	553.02	91512.9	3550.14	8640.17	2278.96
	ADNI	Dementia	117	74	59	0.632479	591.17	741.81	77.48	152.66	2.26	22.53	3.95	2.13	1.43	5.49	1.35	3965.99	0.005	237.68	31704.9	2001.79	2086.87	1477.18
	ADNI	Dementia	126	224	77.5	1.77778	840.28	1005.25	83.16	152.43	3.09	0.47	2.32	0.44		4.39	1.66			688.21	34707.1
	ADNI	Normal cognition	116	116	67.2	1	646.04	1106.55	125.11	153.45	3.29	1.99	6.54	9.55	8.24	4.44	11.57	5257.45	0.47	474.04	36120.7
	ADNI	Normal cognition	268	125	29	0.466418	1578.4	1558.34	148.09	164.47	2.95	26.09	5.07	0.93	5.04	5.86	3.62	9446.63	1.65	579.3	74264.9
	ADNI	Normal cognition	276	59.7	18.6	0.216304	1006.36	992.89	117.92	203.97	2.84	4.28	5.98	1.39	3.85	6.18	1.92	5901.31	0.94	347.05	29204.8	3295.55	6710.44	1930.98
	ADNI	Normal cognition	156	42.7	17.5	0.273718	539.85	557.44	68.46	127.58	1.94	20.48	2.28	0.14	1.04	2.85	1.03	6670.08	0.005	149.8	25826.9	1541.08	1660.93	1752.77
	ADNI	Normal cognition	263	57.1	16.8	0.21711	852.77	1042.05	66.5	139.03	2.5	2.31	5.49	0.29	4.66	5.23	1.88	8965.68	1.1	265.56	24327.3	3658.23	5641.71	1380.64
	ADNI	Normal cognition	230	73.7	19.1	0.320435	827.38	882.39	187.91	194.44	117.4	38.71	1.74	0.93		3.01	1.59			305.67	35625.9
	ADNI	Normal cognition	262	53	18.7	0.20229	653.09	692.26	133.31	154.01	92.42	25.2	3.68	0.69		6.49	1.75			178.48	22678.3	993.677	1652.5	1469.81
	ADNI	Normal cognition	240	66	25	0.275	892.29	1136.72	142.05	139.3	3.39	21.51	10.23	4.13	2.91	8.79	1.76	4973.24	1.95	431.3	44819.3	3708.23	5487.11	1813.75
	ADNI	Normal cognition	242	41.6	13.2	0.171901	685.99	777.73	95.03	196.08	4.4	0.47	5.71	1.16		8.38	1.92			544.03	51511.7	1653.38	2078.34	1409.82
	ADNI	Normal cognition	249	65.5	21.6	0.263052	1104.46	1441.13	146.9	172.69	4.01	0.47	5.48	0.43	2.25	7.38	0.97	6470.57	0.18	341.95	42532.9		8722.34	1305.95
	ADNI	Normal cognition	206	48.2	27.5	0.233981	759.66	844.43	63.36	174.54	2.84	0.65	4.04	0.69	2.76	7.44	1.28	5432.36	3.8	351.35	31192.6	1885.93	1565.11	1816.52
	ADNI	Normal cognition	210	36	17.7	0.171429	514.72	608.79	92.34	200.11	2.84	5.74	3.97	0.43	1.68	3.54	1.17	3530.17	0.005	206.34	15134.3		891.498	1250.17
	ADNI	Normal cognition	260	45	16.6	0.173077	623.38	755.88	102.18	177.1	2.67	6.02	2.8	1.05	2.49	3.22	1.5	4080.59	0.005	338.77	25798.5		2153.22	1153.3
	ADNI	Normal cognition	201	68.4	23	0.340299	522.09	812.19	104.41	183.7	2.54	23.68	4.43	0.5	2.04	3.75	1.76	5127.77	0.87	279.43	36373.3	668.548	828.9	1323.49
	ADNI	Normal cognition	252	48.8	15.6	0.193651	907.18	1155.03	9.65	75.53	2.29	17.02	3.49	0.93		14.52	2.35			377.65	52562.1	3097.76	7262.18	1749.67
	ADNI	Normal cognition	257	79.3	16.9	0.30856	923.83	1028.59	95.78	138.98	2.9	0.47	3.9	0.15		3.81	2.14			671.19	53515	2229.92	5050.31	902.762
	ADNI	Normal cognition	234	41	20	0.175214	724.48	1038.66	72.79	134.92	2.84	11.82	28.65	1.92	4.47	14.11	2	7678.82	0.39	276.63	48789.4	3259.29	5031.26	1920.3
	ADNI	Normal cognition	224	100	30	0.446429	1201.25	1422.77	141.76	129.65	77.38	1	3.42	0.69		8.27	1.99			366.35	80920.3	3457.67	7351.9	1850.68
	ADNI	Normal cognition	244	33.9	18	0.138934	653.64	750.26	100.88	222.33	2.55	1.5	4.72	2.02	1.95	4.6	1.66	3880.12	1.07	241.56	27386.4	1377.37	2604.28	1618.35
	ADNI	Normal cognition	178	54.4	15.4	0.305618	752.66	967.36	72.62	60.56	1.83	32	2.24	1.28	3.09	3.12	1.77	6637.36	0.92	360.59	21808
	ADNI	Normal cognition	136	62	24.8	0.455882	726.03	856.27	82.66	204.39	2.84	34.24	2.81	2.38	1.96	4.07	1.63	4389.66	1.73	281.3	32396.6		3082.86	817.091
	ADNI	Normal cognition	234	59	15	0.252137	814.87	5684.75	102.83	171.31	2.24	16.33	13.86	0.81	3.37	19.98	2.4	8530.33	1.16	331.51	40274.6		4614.73	1500.42
	ADNI	Normal cognition	219	45.1	14.7	0.205936	763.71	917.87	105.29	157.31	3.11	3.23	2.73	2.33	2.32	2.69	1.39	5102.52	0.45	370.77	21600.7	2299.58	2990.38	1323.94
	ADNI	Normal cognition	202	100	22	0.49505	1301.79	1547.09	143.04	150.37	2.98	0.83	3.3	0.56	10.8	5.23	2.2	5007.9	0.21	1205.05	89166.1	2641.14	7115.58	1907.65
	ADNI	Normal cognition	242	92.1	30.7	0.380579	1206.71	1238.11	117.03	146.41	3.13	23.04	2.32	0.93	8.66	3.96	1.56	5394.58	1.13	398.8	56547.8	3097.43	8775.5	1604.55
	ADNI	Normal cognition	211	32.4	44.6	0.153555	527.54	603.44	70.7	123.47	2.55	35.11	2.41	1.6	1.1	3.65	0.93	1479.76	0.005	128.56	19533.9
	ADNI	Normal cognition	235	54.8	16.9	0.233191	808.79	844.56	106.46	147.46	2.55	24.95	3.63	1.6	4.32	5.34	1.37	3669.74	0.02	247.8	20753.1	1501.76	2922.11	1589.43
	ADNI	Normal cognition	181	73.8	25.1	0.407735	995.42	1255.78	94.61	149.38	1.97	1.67	5.1	0.43	3.19	4.49	1.66	5828.42	0.28	341.37	81166.4		7223.57	1135.12
	ADNI	Normal cognition	239	66.8	49.9	0.279498	958.74	1005.46	91.52	85.02	2.44	55.75	7.11	2.48	3.31	2.9	1.82	5514.97	3.02	335.57	25299.1	1838.66	2127.42	1141.37
	ADNI	Normal cognition	174	50.2	17	0.288506	976.16	1089.08	102.78	162.85	2.61	6.59	3.3	1.92	3.97	6.07	2.25	6164.62	2.04	393.11	36549.4		5134.4	1280.06
	ADNI	Normal cognition	154	45.4	81.9	0.294805	726.87	782.18	81.07	161.67	3.11	3.53	4.87	1.16	2.29	5.34	1.79	5162.24	1.62	234.14	19299.9
	ADNI	Normal cognition	223	72.9	17.5	0.326906	758.89	835.58	122.97	150.56	2.75	0.06	4.24	0.69	3.61	3.33	1.7	7293.64	0.51	354.5	39434.7	2253.37	3432.27	2044.22
	ADNI	Normal cognition	161	128	47.8	0.795031	891.04	929.3	96.1	142.55	2.93	16.59	3.16	1.39	3.6	5.23	1.38	4588.18	0.38	339.37	44533.1	2158.53	8951.23	1880.61
	ADNI	Normal cognition	188	53	15	0.281915	1136.57	1257.73	137.87	198.75	2.55	16.72	7.39	0.87	4.75	6.81	2.06	9764.41	3.42	183.82	49600.8		3597.6	2217.06
	ADNI	Normal cognition	135	72.3	28	0.535556	954.03	1082.61	70.88	166.12	2.61	14.49	10.45	1.16	2.55	6.91	1.82	4458.21	2.63	236.32	45719	2239.92	3483.17	1533.5
	ADNI	Normal cognition	150	91.4	42	0.609333	782.28	814.03	128.38	231.19	2.55	6.87	2.78	1.16	2.6	3.75	1.26	2932.01	0.005	297.08	21904.2		4243.41	1743.67
	ADNI	Normal cognition	277	60	15	0.216606	863.75	999.6	95.59	108.14	3.2	33.58	6.2	1.81		9.53	1.93			282.72	25797.8		10215.6	1546.26
	ADNI	Normal cognition	206	51	20.3	0.247573	857	981.47	90.36	133.46	2.87	2.15	3.85	0.81	2.32	6.18	1.74	4098.63	1.52	336.17	40392.1		3918.71	1447.28
	ADNI	Normal cognition	175	107	44.1	0.611429	1020.05	1306.87	117.54	143.31	2.54	20.48	2.51	1.55	3.73	3.75	1.75	5769.73	0.59	328.41	89080.5	3435.77	6336.74	1602.24
	ADNI	Normal cognition	136	127	67.5	0.933824	1176.58	1452.63	133.76	157.32	4.47	5.45	4.06	0.43	2.7	6.39	0.77	3561.98	0.005	401.72	59207.5	2202.14	5008.52	1811.4
	ADNI	Normal cognition	258	52.5	14.5	0.203488	663.4	817.07	83.36	129.31	1.94	1.5	1.97	0.29	3.55	5.13	1.59	8276	0.59	478.73	22614	2756.06	5659.36	1358.1
	ADNI	Normal cognition	218	70	18.8	0.321101	799.7	938.76	96.87	174.85	2.69	0.27	2.65	0.63	4.53	2.48	1.24	4357.09	0.005	568.09	40505.7		3705.36	1313.24
	ADNI	Normal cognition	240	49	14	0.204167	403.49	628.58	83.69	124.55	1.78	5.74	2.88	0.15		3.54	0.99			506.87	34260.5		3878.03	1465.03
	ADNI	Normal cognition	228	53.1	18.2	0.232895	726.28	746.86	126.08	152.72	2.26	4.72	4.32	0.81	3.09	7.54	1.98	5257.75	0.005	353.22	29398.4	3126.22	5717.96	1505.67
	ADNI	Normal cognition	108	101	35	0.935185	1154.63	1172.78	72.75	94.79	2.27	8.69	4.23	1.5	5.76	6.28	2.22	6795.99	1.65	265.99	47338.2		8033.4	2075.24
	ADNI	Normal cognition	223	34.3	10.9	0.153812	632.29	668.94	114.17	160.31	96.32	1.17	3.07	0.93		5.65	1.56			162.47	16246.9	1603.66	2125.01	1102.28
	ADNI	Normal cognition	155	90.7	45.8	0.585161	803.15	991.68	97.63	156.71	2.77	21.64	3.36	2.23	2.58	4.39	1.28	3553.8	0.58	469.76	33989.3	2150.6	2904.59	1240.92
	ADNI	Normal cognition	243	74.1	20.2	0.304938	693.05	798.27	64.93	172.78	2.9	0.47	1.47	0.15		2.48	0.69			336.82	37884.2	2980.14	3825.32	1367.78
	ADNI	Normal cognition	240	93.3	29.5	0.38875	1170.12	1231.82	192.9	202.38	2.69	6.16	5.58	0.14	2.18	5.97	1.35	4600.14	0.93	325.36	58422.7	3673.51	8492.7	1740.88
	ADNI	Normal cognition	273	101	32.9	0.369963	1154.54	1200.64	147.05	177.29	3.95	33.33	4.76	2.22		7.12	2.4			309.11	53709.1	2265.85	2970.89	1818.07
	ADNI	Normal cognition	122	72	22.3	0.590164	779.38	1051.96	76.44	283.62	3.3	30.12	7.04	1.55	2.41	4.55	1.67	6514.98	1.5	336.04	32926.7	2571.77	4338.66	1475.05
	ADNI	Normal cognition	264	80	20	0.30303	846.19	1075.49	82.25	136.49	2.55	1.34	4.12	1.05	5.16	5.13	1.72	4414.01	1.85	761.49	42203.2		4765.74	1807.72
	ADNI	Normal cognition	138	63.7	26	0.461594	748.8	890.39	92.43	157.93	2.24	1.5	8.38	0.14	1.39	2.05	0.91	1740.24	0.005	238.42	29977.5		4623.36	776.361
	ADNI	Normal cognition	263	35.5	15	0.134981	716.13	918.36	81.53	126.62	2.55	23.55	3.37	0.56	5.36	5.55	1.32	5404.68	0.005	282.08	39906.2	2231.12	2881.88	1734.53
	ADNI	Normal cognition	274	72.2	20.3	0.263504	905.17	1018.56	58.6	127.06	3.28	12.49	2.1	0.69		3.44	1.28			304.16	30723.3
	ADNI	Normal cognition	261	63.6	30.3	0.243678	764.78	792.25	63.84	143.46	2.26	13.96	5.46	1.66	4.89	6.39	1.67	5224.61	2.02	436.8	30931	1235.19	3240.74	1663.21
	ADNI	Normal cognition	247	99.8	34.7	0.404049	1228.68	1369.17	272.22	138.57	82.89	90.84	7.17	2.62		9.42	2.21			347.64	98161.9	2445.12	5687.08	1962.99
	ADNI	Normal cognition	237	45	13.3	0.189873	993.26	1049.35	85.48	102.82	2.84	1.34	1.48	0.14	1.5	4.6	1.4	3941.83	0.005	298.53	38839.7	2928.39	4565.32	1614.44
	ADNI	Normal cognition	131	82	24	0.625954	928.93	986.97	96.63	129.02	2.39	12.09	3.79	1.6	4.4	5.86	1.58	3728.82	0.68	356.88	45164.6		7696.69	1266.35
	ADNI	Normal cognition	155	47.2	17.7	0.304516	740.32	867.69	73.5	118.83	2.27	22.28	4.94	0.29	1.59	4.18	0.62	6031.91	0.005	254.67	19092.8	2197.18	3291.21	1422.73
	ADNI	Normal cognition	226	42.9	11.9	0.189823	610.51	648.92	74.07	116.73	2.67	0.27	5.32	1.6	2.35	7.12	1.66	6162.02	2.12	476.9	27982.4
	ADNI	Normal cognition	133	35.4	13.9	0.266165	459.47	613.4	47.75	163.23	2.69	17.37	3.67	0.87	1.41	4.28	1.23	3161.56	0.8	151.31	11834.1	1349.31	1103.9	1048.8
	ADNI	Normal cognition	160	163	52.6	1.01875	1416.62	1617.19	170.16	206.38	2.55	5.74	4.68	0.14	2.05	6.18	1.83	4354.5	2.72	410.69	67436.3
	ADNI	Normal cognition	150	63.5	21.7	0.423333	654.35	903.84	77.9	137.3	2.89	23.92	4.74	1.6		6.28	1.71			312.71	25771	2110.26	2956.82	1265.35
	ADNI	Normal cognition	271	58.9	19	0.217343	783.79	1103.78	130.07	197.2	2.84	0.27	5.12	0.93	4.61	5.23	2.04	4925.44	3.68	653.87	46352.3	3993.32	5291.64	1307.26
	ADNI	Normal cognition	229	53.2	17.7	0.232314	809.85	924.29	97.9	202.46	3.11	0.06	4.01	0.81	5.13	5.55	1.84	6969.48	0.17	563	43179.6	2731.28	4276.92	1461.77
	ADNI	Normal cognition	192	89.3	19.7	0.465104	1070.83	1059.91	93.7	138.385	3.155	20.975	4.7	1.495	8.385	9.525	1.84	4632.59	1.215	292.78	25739	3266.09	6067.5	1643.51
	ADNI	Normal cognition	280	103	48.5	0.367857	1266.28	1558.73	200.75	139.79	2.46	13.96	4.8	0.75	4.96	6.44	2.35	8932.58	1.07	770.15	100009	3098.41	7341.2	2045.51
	ADNI	Normal cognition	212	55	18.8	0.259434	852.2	874.28	147.09	134.4	3.28	4.13	3.12	0.15		3.65	1.47			232.85	42463.9	1589.57	2501.31	1598.09
	ADNI	Normal cognition	295	102	27.2	0.345763	1016.35	1089.4	122.19	171.23	3.12	8.13	1.93	13.19	4.39	4.92	2.58	5523.7	0.08	321.24	58242.9		8846.33	1373.08
	ADNI	Normal cognition	238	68.6	21.5	0.288235	1066.65	1136.57	85.65	129.84	2.63	0.47	5.72	0.43	3.63	6.7	1.18	4106.96	2.87	197.75	50489.4	2417.24	5866.44	2084.51
	ADNI	Normal cognition	279	49.1	14.1	0.175986	912.41	1026.8	106.64	148.81	3.39	11.28	4.1	3.25	2.94	10.88	2.04	4127.02	0.97	356.72	25224.9	2955.72	6830.12	1437.19
	ADNI	Normal cognition	253	51	20.4	0.201581	759.89	921.84	117.5	164.23	98.74	31.62	2.59	1.16		11.14	1.87			259.38	31639.2		3791.27	1098.4
	ADNI	Normal cognition	250	44.8	17	0.1792	646.38	709.27	65.37	197.2	3.42	21.51	1.83	0.5	4.92	3.28	1.64	6891.65	0.005	268.62	21256.4		2158.6	1870.86
	ADNI	Normal cognition	264	53	20.9	0.200758	804.31	994.32	102.51	184.95	2.54	30.62	3.4	1.5	2.39	2.05	1.56	6180.31	0.005	230.64	44807.1	2376.86	4685.69	1618.55
	ADNI	Normal cognition	271	76.5	22.6	0.282288	998.19	1198.34	62.51	82.35	2.74	5.05	7.07	0.69		4.18	1.15			148.83	60775.7	2701.15	5760.43	2017.57
	ADNI	Normal cognition	222	36.2	14	0.163063	810.76	969.25	114.77	248.38	3.3	5.3	2.17	1.05	1.81	4.28	1.8	5663.25	0.92	331.21	52011.7	1507.23	2735.88	1495.24
	ADNI	Normal cognition	159	33.1	11	0.208176	389.99	550.56	60.92	146.83	87.99	1	2.32	0.15		2.9	1.24			364.87	20260
	ADNI	Normal cognition	293	69.6	62	0.237543	1055.04	1279.22	132.56	116.11	3.08	15.41	4.52	1.92	3.96	6.6	2.21	7138.27	2.35	299.29	42501.2	2398.02	3509.92	1880.92
	ADNI	Normal cognition	117	80.1	22.1	0.684615	1034.82	1070.12	88.23	150.74	2.61	16.33	3.17	0.87	4.65	3.86	1.82	4762.1	0.005	335.72	37410.4	2427.23	3540.35	1384.81
	ADNI	Normal cognition	148	82.5	29.8	0.557432	865.94	979.68	106.39	143.39	2.51	3.68	3.92	0.93	3.75	4.81	1.89	6430.89	1.1	411.48	60935.1	2777.15	3329.23	1542.67
	ADNI	Normal cognition	241	32.7	19.7	0.135685	748.18	831.74	107.59	161.98	2.46	9.51	7.08	1.28	2.67	7.96	1.5	3877	0.58	226.34	28336.9	1127.32	2848.91	1897.94
	ADNI	Normal cognition	165	73	25.4	0.442424	853.93	1002.66	93.1	112.92	2.93	8.69	2.54	0.87	3.47	4.18	1.79	3728.41	1.85	233.29	31957.3	2684.58	3587.97	1206.83
	ADNI	Normal cognition	113	34.7	88.7	0.30708	727.81	916.95	345.11	174.12	2.27	29.87	4.89	24.86	9.36	8.06	12.14	4109.13	2.87	403.92	61812.9	2758.96	5523.27	1291.57
	ADNI	Normal cognition	143	49.7	16.4	0.347552	711.68	739.03	112.17	136.42	81.56	12.63	3.32	0.93		2.37	1.31			182.71	30456.6	1391.47	1871.44	1705.09
	ADNI	Normal cognition	244	42.6	12.3	0.17459	740.28	1042.43	70.8	217.06	3.91	5.59	5.62	1.16	2.72	6.33	1.8	9207.13	0.84	388.29	52969.3	2665.51	5491.16	2239.8
	ADNI	Normal cognition	278	43	15	0.154676	909.855	1037.74	118.535	169.965	2.815	0.44	5.985	0.56	2.34	5.565	1.64	5685.07	0.92	288.83	29851.8	2624.17	5165.14	1510.16
	ADNI	Normal cognition	194	33.5	11	0.17268	466.57	638.66	76.89	231.75	4	15.41	4.55	1.87	0.78	4.81	1.14	3111.59	0.005	77.11	20420.6	982.758	640.71	1170.98
	ADNI	Normal cognition	261	54.4	14.7	0.208429	787.34	837.25	105.9	274.58	3.42	3.38	2.94	1.6	5.27	7.07	1.76	9255.56	2.13	410.32	30393.2	1658.86	3415.67	1349.12
	ADNI	Normal cognition	224	39.2	16.3	0.175	756.55	921.56	72.91	136.07	3.65	25.33	3.05	0.15		3.91	1.7			215.73	38387.9		4051.22	1196.02
	ADNI	Normal cognition	254	62.5	19.9	0.246063	977.34	1273.57	95.02	189.92	2.84	1.5	4.21	1.82	3.61	3.86	2	3957.62	2.59	232.4	43346.2	2677.97	4749.31	1453.38
	ADNI	Normal cognition	255	54.6	17.1	0.214118	786.57	893.53	128.27	108.58	1.83	17.11	4.24	4.58	2.37	5.34	3.66	3402.2	0.02	281.29	29504.8	1747.21	2333.33	996.489
	ADNI	Normal cognition	206	61.7	43.4	0.299515	1018.89	1036.01	123.98	174.18	2.32	3.38	4.56	1.82	4.89	11.61	2.2	7835.94	0.71	294.28	33032.6
	ADNI	Normal cognition	133	126	52.9	0.947368	1530.74	1878.22	124.64	116.84	2.93	3.68	15.89	0.14	5.11	7.02	2.2	5869.09	2.79	389.41	124128	4091.92	11322.1	1761.83
	ADNI	Normal cognition	177	112	102	0.632768	1053.69	1412.92	160.38	174.83	2.78	1.99	3.17	0.56	5.71	4.92	1.48	3269.44	0.37	211.97	48767.9
	ADNI	Normal cognition	84.7	118	43.7	1.39315	1096.78	1317.58	99.59	152.08	2.63	0.06	4.29	1.28	5.52	5.02	2.08	6303.97	2.53	903.22	41119.9	2330.36	3519.59	1906.32
	ADNI	Normal cognition	244	38.3	12	0.156967	635.84	704.37	134.18	186.45	4.03	2.31	2.14	0.14	3.16	2.85	1.17	4628.51	1.62	260.77	15840
	ADNI	Normal cognition	137	69	20.8	0.50365	957.91	1220.7	122.21	199.71	2.84	26.72	10.35	1.71	5.72	9.53	2.04	8284.47	2.37	707.01	38227.1
	ADNI	Normal cognition	197	71.7	28	0.363959	1129.05	1163.46	105.09	120.45	2.14	0.06	3.4	0.56	3.85	4.39	1.64	4528.81	0.51	1151.27	43776.4	3085.99	8610.34	1715.97
	ADNI	Normal cognition	161	92.8	40.3	0.576398	1083.15	1375.27	154.42	120.12	2.16	1.67	5.63	0.44		8.59	2.78			466.15	122534	2327.11	6903.97	1469.57
	ADNI	Normal cognition	130	85.7	33	0.659231	856.18	1159.85	115.93	183.47	2.54	13.69	2.58	0.14	6.13	4.92	1.73	7311.14	1.01	228.62	30987.7	4268.5	7714.72	1616.41
	ADNI	Normal cognition	121	154	56	1.27273	963.56	1095.77	90.67	149.23	3.8	12.73	6.87	1.16		5.34	1.59			223.34	26228.7	2672.24	6976.29	2044.01
	ADNI	Normal cognition	276	104	29	0.376812	1240.28	1213.31	170.24	109.99	2.61	1.99	3.53	1.5	2.91	6.65	1.91	4595.29	2.24	266.63	76938.3	1587.63	2695.27	2076.97
	ADNI	Normal cognition	195	115	38	0.589744	1081.99	1293.67	142.14	143.07	3.65	72.24	3.71	0.44		8.9	2.78			458.77	48596.8	3026.69	6026.05	1436.17
	ADNI	Normal cognition	257	54.6	16.5	0.212451	953.54	1191.18	127.66	283.15	2.84	13.69	5.12	1.22	2.81	9.53	1.85	8649.76	0.005	338.31	38591.8		7870.55	1441.84
	ADNI	Normal cognition	241	58.5	17.6	0.242739	856.86	1023.67	83.62	150.14	3.5	26.06	4.27	1.16		8.06	1.96			195.36	26180	1685.86	3781.83	1968.41
	ADNI	Normal cognition	266	72	31	0.270677	1015.03	1425.81	123.75	190.23	3.13	1.17	5.82	1.05	6.3	6.07	2.16	5658.47	2.9	214.93	33036.2	2234.03	7061.78	1724.26
	ADNI	Normal cognition	230	58	18	0.252174	615.84	748.87	79.01	188.44	2.54	1.5	1.41	0.29	3.76	1.83	1.03	5269.79	1.73	182.22	18213.9	2258.4	3128.93	1100.89
	ADNI	Normal cognition	187	32.8	12.5	0.175401	569.72	629.32	73.19	173.69	3.13	3.08	4.36	0.81	1.41	5.86	1.47	5509.66	0.21	47.72	26497	2578.27	3823.62	6093.28
	ADNI	Normal cognition	137	197	72.4	1.43796	1041.54	1319.41	140.05	153.11	2.87	15.28	4.27	0.87	1.93	5.44	2.72	5354.24	1.86	455.95	46845.6	2810.7	3662.66	1270.08
	B	Normal cognition	315.15	39.03	16.29	0.12	809.8	1148.56						4.44	3.89	11.28	2.43	4238.07		127.68	27862	517.9
	B	Normal cognition	158.07	88.44	40.86	0.56	690.07	892.47						4	7.41	7.43	2.52	1696.45		140.47	10026.5	372.07
	B	Normal cognition	310.99	46.69	8.07	0.15	561.9	731.27						8.06	4.85	6.12	1.84	1907.17		89.51	9937	296.88
	B	Normal cognition	164.17	17.01	16.06	0.1								3.5	0.22	7.12	1.01	1769.67		50.2	5799.8
	B	Normal cognition	144.32	31	16.64	0.21	586.49	703.97						2.94	3.26	6.84	1.62	2377.27		91.93	12672.8	501.25
	B	Normal cognition	181.5	11.49	11.83	0.06	560.34	575.31						4.55	1.79	8.06	2.26	1946.3		44.62	8884.7	290.47
	B	Normal cognition	378.3	76.42	31.28	0.2	547.93	855.6						7.51	2.29	6.65	3.84	3999.47		110.78	17610.9	309.37
	B	Normal cognition	487.62	98.67	40.28	0.2	853.36	949.07						7	9.01	7.43	4.23	5533.42		283.46	15445.4	512.46
	B	Normal cognition	79.36	45.07	23.04	0.57	797.81	932.98						3.67	2.46	10.07	2.24	2146.59		90.73	21697.2	344.97
	B	Normal cognition	404.95	37.76	17.97	0.09	773.01	889.1						4.39	1.88	8.55	2.29	3625.65		132.5	21879.8	380.96
	B	Normal cognition	437	64.32	21.77	0.15	865.9	951.04						2.45	2.21	6.33	2.33	8413.91		152.7	38159.4	370.63
	B	Normal cognition	232.4	48.85	22.6	0.21	758.73	924.14						5.89	5.28	9.25	4.16	9878.77		184.19	31310.1	392.38
	B	Normal cognition	229.31	39.79	18.73	0.17	598.47	569.53						6.72	3.05	7.12	2.18	2961.95		74.98	12866.6	340.09
	B	Normal cognition	152.41	49.71	27.75	0.33	440.81	582.16						3.09	3.26	5.69	1.48	1848.5		46.88	14469.7	284.52
	B	Normal cognition	209.56	88.13	35.83	0.42	912.72	1122.89						6.69	4.86	10.57	3.1	8158.02		159.33	44561.8	583.43
	B	Normal cognition	75.73	70.49	26.04	0.93	860.08	1235.6						4.76	4.03	7.24	2.23	3297.89		399.3	21955.7	413.67
	B	Normal cognition	130.32	67.81	34.03	0.52	820	1148.85						2.94	7.79	8.23	3.28	9598.5		125.94	20765.9	658.78
	B	Normal cognition	437.71	67.78	21.81	0.15	816.27	1425.13						0.34	3.04	6.79	0.89	7506.43		94.02	49166.9	526.42
	B	Normal cognition	321.11	48.86	12.17	0.15	568.47	620.72						2.94	2.25	5.91	1.85	3350.87		90.19	18659.2	319.82
	B	Normal cognition	359.06	54.37	11.32	0.15	767.37	898.21						1.3	0.06	5.1	1.26	2664.45		147.39	31056.2	282.63
	B	Normal cognition	204.57	31.02	12.32	0.15	432.7	670.63						2.98	1.65	9.58	2.41	2710.73		396.16	12659	324.02
	B	Normal cognition	67.62	96.99	30.76	1.43	734.09	1276.33						3.76	5.82	7.59	2.81	2832.57		59.03	26714.4	507.51
	B	Normal cognition	153.64	13.11	14.59	0.09	582.93	784.92						15.06	1.82	7.61	1.78	4392.92		95.89	9842.6	272.53
	B	Normal cognition	29.25	90.34	12	3.09	847.94	1257.74						1.38	0.71	7.28	1.67	4897.79		278.34	41078.1	390.79
	B	Normal cognition	277.84	31.91	9.1	0.11	534.49	768.14						4.86	4.44	8.63	2.43	3587.95		192.12	15381.7	256.87
	B	Normal cognition	448.82	131.39	31.14	0.29	1005.1	1402.74						4.7	4.14	6.19	2.66	4162.05		189.65	46026.7	571.69
	B	Normal cognition	388.04	70.18	31.61	0.18	1068.21	1746.85						3.88	3.79	7.1	3.01	7813.62		142.56	26669.7	522.35
	B	Normal cognition	224.31	84.28	33.09	0.38	736.13	990.18						3.5	4.03	5.23	1.51	1914.77		198.72	14282.6	513.95
	B	MCI	95.99	78.61	20.83	0.82	669.91	977.12						5	2.84	6.55	1.83	2745.4		139.08	21664.8	390.34
	B	MCI	59.35	30.64	31.8	0.52	496.75	738.57						3.09	3.65	5.33	1.82	1732.34		91.73	9127.3	309.25
	B	MCI	165.43	49.32	17.79	0.3	550.88	705.78						6.04	2.9	8.39	2.33	5843.34		115.56	13208.2	314.51
	B	MCI	276.83	74.88	25.64	0.27	759.84	1053.82						3.5	6.09	7.12	1.84	4650.51		196.74	14218.9	519.94
	B	MCI	88.37	56.73	31.38	0.64	641.12	866.63						4.65	4.79	5.23	1.45	1895.27		73.25	16347.9	369.3
	B	MCI	365.79	58.3	24.25	0.16	828.78	1237.62						3.37	2.73	4.9	2.05	2817.41		332.77	24201.1	305.11
	B	MCI	279.34	35.71	16.4	0.13	663.21	787.73						2.65	2.86	5.64	1.48	2301.76		182.03	13273.2	384.47
	B	MCI	573.31	83.97	30.23	0.15	963.92	1200.64						3.23	9.63	7.43	3.46	4017.22		273.11	21755.2	485.5
	B	MCI	351.41	38.11	17.1	0.11	787.51	1080.75						2.94	2.62	6.96	2.62	2773.52		108.09	37992.2	356.01
	B	MCI	53.9	38.11	23.39	0.71	504.92	672.12						2.65	1.18	6.91	1.41	2804.65		224.83	11396.6	251.32
	B	MCI	90.82	39.96	24.93	0.44	555.48	710.75						2.94	2.23	4.8	2.62	2132.61		241.96	38959.4	288.4
	B	MCI	411.56	42.64	19.48	0.1	604.09	838.82						3.5	6.11	6.89	2.98	5889.57		101.9	19813.9	213.45
	B	MCI	554.41	85.58	28.18	0.15	1139.4	1333.3						3.23	3.17	7.88	1.74	4157.73		105.23	38383	332.47
	B	MCI	51.37	117.48	65.31	2.29	640.75	868.74						4.55	2.73	6.61	1.21	3544.08		90.55	28890.5	363.24
	B	MCI	378.13	45.71	10.21	0.12	782.43	1186.74						1.3	2.9	8.91	0.91	2492.9		100.85	23168	305.68
	B	MCI	38.98	42.75	7.28	1.1	635.6	810.09						2.39	0.22	6.46	1.52	4401.05		64.34	26081.3	356.32
	B	MCI	134	188.8	42.3	1.41	993.63	1537.37						4.55	7.8	9.26	3.48	5060.93		328.55	22582.1	614.27
	B	MCI	89.86	79	29.07	0.88	634.67	956.7						1.3	1.4	6.73	2.75	3390.13		202.17	18723.7	378.58
	B	MCI	46.77	58.27	12.13	1.25	560.95	737.3						5.75	4.31	12.51	2.38	3166.8		128.32	17243.2	449.96
	B	MCI	123.14	79.49	24.28	0.65	506.4	626.33						2.26	1.71	3.4	0.98	1821.53		95.23	10629.2	354.02
	B	MCI	67.45	53.06	10.35	0.79	494.31	705.11						0.34	1.79	5.74	0.58	1766.63		113.81	11333.2	291.81
	B	MCI	176.7	156.61	35.09	0.89	1056.31	1535.53						8.47	2.63	8.21	3.77	5971.89		127.35	49313.6	524.79
	B	MCI	506.03	49.47	22.78	0.1	835.76	1023.41						4	6.21	7.39	1.98	2960.93		113.84	27592.1	292.45
	B	MCI	332.38	31.82	14.44	0.1	675.26	842.77						3.97	4.14	6.37	2.04	4959.9		101.7	14912.5	411.74
	B	MCI	338.29	50.08	16.27	0.15	891.03	1203.8						4.23	4.9	9.63	2.55	4897.74		173.55	17933.5	514.82
	B	Dementia	62.66	175.48	34.92	2.8	703.41	896.75						3.88	3.28	8.43	2.44	3703.91		131.96	10717.7	362.64
	B	Dementia	80.12	122.5	31.55	1.53	829.1	1220.28						0.34	6.34	5.36	1.2	2024.74		85.27	14634.5	368.31
	B	Dementia	114.35	103.83	54.31	0.91	584.21	837						4.11	8.2	8.23	2.73	1919.8		149.34	9159.9	314.76
	B	Dementia	84.79	58.97	24.12	0.7	627.86	1055.3						4.23	2.24	6.73	3.32	5174.07		336.22	10699.9	371.33
	B	Dementia	277.1	88.74	22.4	0.32	638.41	890.77						1.72	2.65	6.62	1.77	2830.21		183.97	11952.3	256.28
	B	Dementia	76.4	293	48.04	3.84	697.71	1087.66						6.37	3.2	4.8	2.04	1860.53		169.38	15779.6	695.46
	B	Dementia	95.9	170.39	46	1.78	671.73	1157.27						4	0.76	4.86	2.23	3719.94		118.7	12611.8	470.93
	B	Dementia	76.18	40.89	31.03	0.54	433.86	452.95						6.85	4.69	9.99	2.44	2659.15		79.24	7524.1	241.75
	B	Dementia	195.82	58.38	34.93	0.3	503.1	713.97						5.62	2.51	5.27	1.55	2671.84		82.42	13509.7	262.3
	B	Dementia	65.45	12.27	17.66	0.19	498.6	587.35						2.62	2.43	9.63	2.23	2426.07		49.66	9869.7	348.8
	B	Dementia	52.06	128.59	43.97	2.47	760	900.42						6.04	5.7	6.96	2.04	1945.32		95.82	20453.2	487.76
	B	Dementia	62.3	142	66.12	2.28	717.21	1340.49						2.45	1.52	8.98	1.96	1366.62		138.57	21709.9	480.73
	B	Dementia	48.83	48.17	24.77	0.99	512.53	713.97						1.78	1.2	11.07	1.41	2985.44		59.71	17152.9	366.91
	B	Dementia	81.7	23.02	13.55	0.28	505.87	654.6						1.3	0.36	6.61	1.33	2302.68		42.31	14280.2	389.93
	B	Dementia	64.87	90.56	19.66	1.4	482.17	563.22						5.24	1.98	5.86	1.35	3325.32		54.38	13463.3	331.35
	C	Normal cognition	1013	263	46	0.26	738.64	869.53						1.17197	6.89392	8.81648	1.16035			197.57	55930	547.79
	C	Normal cognition	1075	318	54	0.3	699.29	927.35						0.955397	4.22917	4.35878	0.680767			323.45	39070	343.54
	C	Normal cognition	679	309	51	0.46	697.03	805.24						0.9	3.47	5.57	1.3			166.15	25610	530.37
	C	Normal cognition	936	511	69	0.55	964.24	1251.01						2.35	4.01	3.54	0.58			151.63	49330	590.51
	C	Normal cognition	466	774	105	1.66	818.06	1015.51						0	2.89679	8.58788	0			203.65	48220	587.62
	C	Normal cognition	491	491	73	1	588.79	983.8						1.92	2.53	3.9	1.52			253.49	29770	321.67
	C	Normal cognition	618	276	45	0.45	616.94	847.84						1.3	10.22	5.83	1.37			270.39	23250	359.83
	C	Normal cognition	975	297	55	0.3	726.55	920.03						1.48	7.72	6.19	1.52			265.11	20280	498.72
	C	Normal cognition	418	175	32	0.42	417.41	419.69						1.65	1.45	6.19	1.35			157.59	13950	287.51
	C	Normal cognition	727	326	55	0.45	671.39	644.89						2.34851	4.22917	4.11748	0.102804			146.97	46480	418.83
	C	Normal cognition	398	252	44	0.63	513.83	676.97						1.46	1.28	3.02	0.66			148.59	15990	389.18
	C	Normal cognition	632	159	28	0.25	396.95	509.73						2.94556	0.139797	3.63487	0.336449			178.4	10340	257.88
	C	Normal cognition	419
	C	Normal cognition	521	119	24	0.23	387.06	363.04						0.9	2.14	4.51	0.06			249.7	16960	206.35
	C	Normal cognition	814	197	34	0.24	583.68	625.87						3.49579	2.28185	7.43218	1.62764			339.99	35360	238.45
	C	Normal cognition	556	571	78	1.03	575.11	765.83						0.9	2.24	5.31	0.48			191.72	28260	262.65
	C	Normal cognition	688	364	63	0.53	716.68	848.75						1.17197	4.84411	6.13678	0.729956			503.89	23280	383.56
	C	Normal cognition	424	130	23	0.31	441.59	460.32						2.85	2.09	6.01	2.58			248.46	18830	220.11
	C	Normal cognition	1023	343	54	0.34	606.98	561.25						0.469562	6.04325	4.35878	0.274963			471.9	28090	387.21
	C	Normal cognition	682	192	37	0.28	474.79	559.79						1.48	2.68	4.95	0.66			162.71	12650	280.12
	C	Normal cognition	924	332	55	0.36	586.9	773.95						2.51	3.32	6.01	1.72			283.32	33990	386.36
	C	Normal cognition	535	423	68	0.79	695.06	827.34						0.955397	1.88214	3.02527	0.779144			336.89	22640	186.44
	C	Normal cognition	862	267	43	0.31	539.61	683.92						2.01	3.86	4.43	0.99			227.54	22730	378.8
	C	Normal cognition	949	313	51	0.33	704.91	1059.93						2.76	3.27	5.13	1.5			207.15	29330	386.59
	C	Normal cognition	814	313	51	0.38	804.88	838.77						1.14856	6.10475	7.19088	2.19331			692.69	27630	476.86
	C	Normal cognition	873	297	57	0.34	665.44	614.37						1.48	4.8	3.19	0.68			320.51	30660	268.79
	C	Normal cognition	954	433	70	0.45	581.06	852.07						2.67045	7.62161	11.5724	3.98869			382.32	36680	414.05
	C	Normal cognition	539	579	86	1.07	996.67	1258.6						1.92121	7.25264	6.72098	1.49238			759.12	32700	514.83
	C	Normal cognition	586	646	94	1.1	797.63	985.84						2.73484	2.68156	6.93688	0.00442695			341.88	45720	478.9
	C	Normal cognition	716	376	60	0.53	557.24	593.15						1.74561	5.85877	6.72098	1.91048			530.44	26480	470.56
	C	Normal cognition	702	180	30	0.26	503.51	544.05						2.73484	4.76212	4.11748	0.37334			216.86	13340	320.07
	C	Normal cognition	1033	228	37	0.22	665.13	872.57						0.51	2.49	4.43	1.42			238.01	39090	395.44
	C	Normal cognition	487	128	23	0.26								1.71634	4.06518	6.96228	0			145.81	12510
	C	Normal cognition	770	622	82	0.81	741.72	1051.11						1.54659	1.75915	2.40297	0.545499			291.13	33290	376.58
	C	Normal cognition	375	790	109	2.11	756.31	826.37						1.56415	5.99201	2.65697	1.07427			495.9	22600	359.07
	C	Normal cognition	746	247	42	0.33	479.01	518.68						1.56415	5.30532	3.39357	0.0659124			145.61	13860	350.47
	C	Normal cognition	575	245	43	0.43	400.88	695.78						2.09682	1.99488	4.35878	0.865224			231.48	23220	295.35
	C	Normal cognition	827	242	44	0.29	587.97	656.58						2.26657	5.40781	14.5061	2.31628			520.11	20180	303.88
	C	Normal cognition	770	115	22	0.15	339.26	444.59						0.71	2.09	6.89	1.04			100.43	16290	225.8
	C	Normal cognition	635	140	29	0.22	534.54	631.68						2.52	3.42	3.37	0.22			174.89	17920	377.62
	C	Normal cognition	474	141	28	0.3	542.2	585.73						2.43046	1.75915	6.96228	1.16035			298.03	25070	311.53
	C	Normal cognition	841	266	45	0.32	667.26	788.28						3.17	3.86	5.13	1.35			214.88	27570	360.42
	C	Normal cognition	741	244	44	0.33	701.26	757.77						3.46	3.94	6.19	1.4			251.05	40630	560.36
	C	Normal cognition	655	228	45	0.35	343.79	424.7						2.01	3.67	5.13	0.79			182.66	16940	142.15
	C	Normal cognition	627	448	64	0.71	832.05	870.75						1.36514	4.00369	6.72098	1.66454			237.26	28760	358.03
	C	Normal cognition	848	211	41	0.25								1.3	3.67	7.95	1.14

## Sheet: Table 3, Figure 1
Table 3 and Figure 1. Longitudinal cognitve outcomes of MCI participants in ADNI.
	Time (months)	Any E4	Sex	Education	core AD score	sTNFR1 score	IP-10/IL-12 score	IL-6/IL-10 score	sTREM2 score	IL-7/TNFa score	TGFb score	Diagnosis	Baseline ADNI-Mem-EF	ADNI-Mem-EF	Baseline CDR-SB	CDR-SB
	0	No	Male	10	-1.53212	-0.70813	-0.57854	1.07204	-1.4619	-1.49527	-0.11819	MCI	-0.417	-0.417	1	1
	6	No	Male	10	-1.53212	-0.70813	-0.57854	1.07204	-1.4619	-1.49527	-0.11819	MCI	-0.417	0.084	1	0.5
	12	No	Male	10	-1.53212	-0.70813	-0.57854	1.07204	-1.4619	-1.49527	-0.11819	MCI	-0.417	-0.222	1	1
	18	No	Male	10	-1.53212	-0.70813	-0.57854	1.07204	-1.4619	-1.49527	-0.11819	MCI	-0.417	0.293	1	1
	36	No	Male	10	-1.53212	-0.70813	-0.57854	1.07204	-1.4619	-1.49527	-0.11819	MCI	-0.417	0.101	1	1
	0	No	Male	20	0.5472	0.0687	-0.06474	0.5347	0.21445	-0.61584	-1.03158	MCI	-0.138	-0.138	2	2
	6	No	Male	20	0.5472	0.0687	-0.06474	0.5347	0.21445	-0.61584	-1.03158	MCI	-0.138	-0.666	2	3.5
	12	No	Male	20	0.5472	0.0687	-0.06474	0.5347	0.21445	-0.61584	-1.03158	MCI	-0.138	-0.905	2	2.5
	18	No	Male	20	0.5472	0.0687	-0.06474	0.5347	0.21445	-0.61584	-1.03158	MCI	-0.138	-0.643	2	4
	24	No	Male	20	0.5472	0.0687	-0.06474	0.5347	0.21445	-0.61584	-1.03158	MCI	-0.138	-0.912	2	5.5
	36	No	Male	20	0.5472	0.0687	-0.06474	0.5347	0.21445	-0.61584	-1.03158	MCI	-0.138	-1.169	2	3
	0	No	Male	12	-1.0565	-0.21066	-0.14123	0.86648	-2.11974	1.24864	-0.5918	MCI	-0.513	-0.513	1	1
	6	No	Male	12	-1.0565	-0.21066	-0.14123	0.86648	-2.11974	1.24864	-0.5918	MCI	-0.513	-0.249	1	0.5
	12	No	Male	12	-1.0565	-0.21066	-0.14123	0.86648	-2.11974	1.24864	-0.5918	MCI	-0.513	-0.009	1	1
	0	Yes	Female	14	-0.14336	-1.96056	0.48348	-0.18506	0.02046	0.44884	0.35737	MCI	-0.366	-0.366	1.5	1.5
	6	Yes	Female	14	-0.14336	-1.96056	0.48348	-0.18506	0.02046	0.44884	0.35737	MCI	-0.366	0.407	1.5	2
	12	Yes	Female	14	-0.14336	-1.96056	0.48348	-0.18506	0.02046	0.44884	0.35737	MCI	-0.366	0.14	1.5	3
	18	Yes	Female	14	-0.14336	-1.96056	0.48348	-0.18506	0.02046	0.44884	0.35737	Dementia	-0.366	-0.572	1.5	3
	24	Yes	Female	14	-0.14336	-1.96056	0.48348	-0.18506	0.02046	0.44884	0.35737	Dementia	-0.366	-0.077	1.5	4
	36	Yes	Female	14	-0.14336	-1.96056	0.48348	-0.18506	0.02046	0.44884	0.35737	Dementia	-0.366	-0.555	1.5	5
	48	Yes	Female	14	-0.14336	-1.96056	0.48348	-0.18506	0.02046	0.44884	0.35737	Dementia	-0.366	-2.252	1.5	7
	0	No	Male	18	-1.21862	1.22278	2.64223	-0.55193	0.0221	-0.78472	1.23319	MCI	-0.015	-0.015	0.5	0.5
	6	No	Male	18	-1.21862	1.22278	2.64223	-0.55193	0.0221	-0.78472	1.23319	MCI	-0.015	0.005	0.5	1
	12	No	Male	18	-1.21862	1.22278	2.64223	-0.55193	0.0221	-0.78472	1.23319	Dementia	-0.015	-0.067	0.5	2
	18	No	Male	18	-1.21862	1.22278	2.64223	-0.55193	0.0221	-0.78472	1.23319	Dementia	-0.015	-0.094	0.5	2
	24	No	Male	18	-1.21862	1.22278	2.64223	-0.55193	0.0221	-0.78472	1.23319	Dementia	-0.015	-0.121	0.5	3
	36	No	Male	18	-1.21862	1.22278	2.64223	-0.55193	0.0221	-0.78472	1.23319	Dementia	-0.015	0.013	0.5	5
	48	No	Male	18	-1.21862	1.22278	2.64223	-0.55193	0.0221	-0.78472	1.23319	Dementia	-0.015	-0.667	0.5	4.5
	60	No	Male	18	-1.21862	1.22278	2.64223	-0.55193	0.0221	-0.78472	1.23319	Dementia	-0.015	-0.657	0.5	5
	72	No	Male	18	-1.21862	1.22278	2.64223	-0.55193	0.0221	-0.78472	1.23319	Dementia	-0.015	-0.633	0.5	5.5
	84	No	Male	18	-1.21862	1.22278	2.64223	-0.55193	0.0221	-0.78472	1.23319	Dementia	-0.015	-0.897	0.5	6
	96	No	Male	18	-1.21862	1.22278	2.64223	-0.55193	0.0221	-0.78472	1.23319	Dementia	-0.015	-0.644	0.5	9
	0	Yes	Male	18	2.03347	1.69705	-1.34895	1.3574	-0.81803	-1.84531	-0.5318	MCI	-0.518	-0.518	1	1
	6	Yes	Male	18	2.03347	1.69705	-1.34895	1.3574	-0.81803	-1.84531	-0.5318	MCI	-0.518	-0.335	1	1
	12	Yes	Male	18	2.03347	1.69705	-1.34895	1.3574	-0.81803	-1.84531	-0.5318	Dementia	-0.518	-0.993	1	1
	0	Yes	Male	18	0.60478	-0.06958	1.13253	-0.6004	-1.87804	-1.7738	1.07074	MCI	0.138	0.138	1	1
	6	Yes	Male	18	0.60478	-0.06958	1.13253	-0.6004	-1.87804	-1.7738	1.07074	MCI	0.138	-0.173	1	0.5
	12	Yes	Male	18	0.60478	-0.06958	1.13253	-0.6004	-1.87804	-1.7738	1.07074	MCI	0.138		1	0.5
	18	Yes	Male	18	0.60478	-0.06958	1.13253	-0.6004	-1.87804	-1.7738	1.07074	MCI	0.138	0.285	1	1
	24	Yes	Male	18	0.60478	-0.06958	1.13253	-0.6004	-1.87804	-1.7738	1.07074	MCI	0.138	0.149	1	1.5
	36	Yes	Male	18	0.60478	-0.06958	1.13253	-0.6004	-1.87804	-1.7738	1.07074	MCI	0.138	0.005	1	3
	72	Yes	Male	18	0.60478	-0.06958	1.13253	-0.6004	-1.87804	-1.7738	1.07074	Dementia	0.138	-0.498	1	4.5
	84	Yes	Male	18	0.60478	-0.06958	1.13253	-0.6004	-1.87804	-1.7738	1.07074	Dementia	0.138	-0.69	1	6
	96	Yes	Male	18	0.60478	-0.06958	1.13253	-0.6004	-1.87804	-1.7738	1.07074	Dementia	0.138	-0.767	1	9
	108	Yes	Male	18	0.60478	-0.06958	1.13253	-0.6004	-1.87804	-1.7738	1.07074	Dementia	0.138	-1.381	1	10
	120	Yes	Male	18	0.60478	-0.06958	1.13253	-0.6004	-1.87804	-1.7738	1.07074	Dementia	0.138	-2.157	1	11
	0	Yes	Male	20	0.1255	-0.32689	0.8612	0.02254	-0.23309	0.99433	-0.43696	MCI	-0.799	-0.799	1.5	1.5
	6	Yes	Male	20	0.1255	-0.32689	0.8612	0.02254	-0.23309	0.99433	-0.43696	MCI	-0.799	-0.782	1.5	1.5
	12	Yes	Male	20	0.1255	-0.32689	0.8612	0.02254	-0.23309	0.99433	-0.43696	MCI	-0.799		1.5	3
	18	Yes	Male	20	0.1255	-0.32689	0.8612	0.02254	-0.23309	0.99433	-0.43696	Dementia	-0.799	-2.046	1.5	4
	24	Yes	Male	20	0.1255	-0.32689	0.8612	0.02254	-0.23309	0.99433	-0.43696	Dementia	-0.799	-2.185	1.5	5
	36	Yes	Male	20	0.1255	-0.32689	0.8612	0.02254	-0.23309	0.99433	-0.43696	Dementia	-0.799	-2.515	1.5	14
	0	No	Male	18	2.09181	1.33968	-0.71557	1.39021	-1.32035	-0.01252	0.07715	MCI	-0.992	-0.992	0.5	0.5
	6	No	Male	18	2.09181	1.33968	-0.71557	1.39021	-1.32035	-0.01252	0.07715	MCI	-0.992	-1.049	0.5	1
	12	No	Male	18	2.09181	1.33968	-0.71557	1.39021	-1.32035	-0.01252	0.07715	MCI	-0.992		0.5	2.5
	18	No	Male	18	2.09181	1.33968	-0.71557	1.39021	-1.32035	-0.01252	0.07715	Dementia	-0.992	-1.429	0.5	5
	24	No	Male	18	2.09181	1.33968	-0.71557	1.39021	-1.32035	-0.01252	0.07715	Dementia	-0.992	-1.659	0.5	5
	36	No	Male	18	2.09181	1.33968	-0.71557	1.39021	-1.32035	-0.01252	0.07715	Dementia	-0.992	-1.161	0.5	9
	0	Yes	Male	18	-0.53385	-2.04077	-2.31162	0.63894	0.66221	-2.47481	0.96721	MCI	0.716	0.716	0.5	0.5
	6	Yes	Male	18	-0.53385	-2.04077	-2.31162	0.63894	0.66221	-2.47481	0.96721	MCI	0.716	0.963	0.5	1.5
	12	Yes	Male	18	-0.53385	-2.04077	-2.31162	0.63894	0.66221	-2.47481	0.96721	MCI	0.716	0.977	0.5	1.5
	18	Yes	Male	18	-0.53385	-2.04077	-2.31162	0.63894	0.66221	-2.47481	0.96721	MCI	0.716	0.936	0.5	2
	24	Yes	Male	18	-0.53385	-2.04077	-2.31162	0.63894	0.66221	-2.47481	0.96721	Dementia	0.716	0.849	0.5	3.5
	36	Yes	Male	18	-0.53385	-2.04077	-2.31162	0.63894	0.66221	-2.47481	0.96721	Dementia	0.716	0.449	0.5	3.5
	48	Yes	Male	18	-0.53385	-2.04077	-2.31162	0.63894	0.66221	-2.47481	0.96721	Dementia	0.716	0.353	0.5	3.5
	72	Yes	Male	18	-0.53385	-2.04077	-2.31162	0.63894	0.66221	-2.47481	0.96721	Dementia	0.716	0.12	0.5	5
	84	Yes	Male	18	-0.53385	-2.04077	-2.31162	0.63894	0.66221	-2.47481	0.96721	Dementia	0.716	-0.4	0.5	7
	0	Yes	Female	20	0.34148	-1.80402	0.41198	0.02871	-1.02938	0.97776	-0.66233	MCI	-0.661	-0.661	1.5	1.5
	6	Yes	Female	20	0.34148	-1.80402	0.41198	0.02871	-1.02938	0.97776	-0.66233	MCI	-0.661	-1.416	1.5	1.5
	12	Yes	Female	20	0.34148	-1.80402	0.41198	0.02871	-1.02938	0.97776	-0.66233	MCI	-0.661		1.5	3.5
	18	Yes	Female	20	0.34148	-1.80402	0.41198	0.02871	-1.02938	0.97776	-0.66233	MCI	-0.661	-1.395	1.5	4
	24	Yes	Female	20	0.34148	-1.80402	0.41198	0.02871	-1.02938	0.97776	-0.66233	MCI	-0.661	-1.672	1.5	3.5
	36	Yes	Female	20	0.34148	-1.80402	0.41198	0.02871	-1.02938	0.97776	-0.66233	MCI	-0.661	-2.367	1.5	8
	0	No	Female	19	-1.40214	0.03051	0.03479	-1.66735	-0.06327	-1.303	-0.31554	MCI	1.902	1.902	0.5	0.5
	6	No	Female	19	-1.40214	0.03051	0.03479	-1.66735	-0.06327	-1.303	-0.31554	MCI	1.902	1.478	0.5	0.5
	12	No	Female	19	-1.40214	0.03051	0.03479	-1.66735	-0.06327	-1.303	-0.31554	MCI	1.902	1.312	0.5	0.5
	18	No	Female	19	-1.40214	0.03051	0.03479	-1.66735	-0.06327	-1.303	-0.31554	MCI	1.902	1.278	0.5	0.5
	24	No	Female	19	-1.40214	0.03051	0.03479	-1.66735	-0.06327	-1.303	-0.31554	MCI	1.902	1.465	0.5	0.5
	36	No	Female	19	-1.40214	0.03051	0.03479	-1.66735	-0.06327	-1.303	-0.31554	MCI	1.902	1.54	0.5	0.5
	48	No	Female	19	-1.40214	0.03051	0.03479	-1.66735	-0.06327	-1.303	-0.31554	MCI	1.902	1.151	0.5	0.5
	60	No	Female	19	-1.40214	0.03051	0.03479	-1.66735	-0.06327	-1.303	-0.31554	MCI	1.902	1.588	0.5	0.5
	72	No	Female	19	-1.40214	0.03051	0.03479	-1.66735	-0.06327	-1.303	-0.31554	MCI	1.902	0.934	0.5	0.5
	0	Yes	Female	16	0.83309	-0.38743	1.90756	-0.1653	0.75155	0.20887	-1.07017	MCI	-1.208	-1.208	2.5	2.5
	6	Yes	Female	16	0.83309	-0.38743	1.90756	-0.1653	0.75155	0.20887	-1.07017	MCI	-1.208	-1.299	2.5	3.5
	12	Yes	Female	16	0.83309	-0.38743	1.90756	-0.1653	0.75155	0.20887	-1.07017	Dementia	-1.208	-1.506	2.5	3.5
	0	Yes	Male	18	-0.36441	0.14032	-1.94405	-0.30774	0.88025	0.22404	-0.0943	MCI	1.279	1.279	1.5	1.5
	6	Yes	Male	18	-0.36441	0.14032	-1.94405	-0.30774	0.88025	0.22404	-0.0943	Normal cognition	1.279	1.24	1.5	0.5
	12	Yes	Male	18	-0.36441	0.14032	-1.94405	-0.30774	0.88025	0.22404	-0.0943	MCI	1.279	1.428	1.5	0.5
	18	Yes	Male	18	-0.36441	0.14032	-1.94405	-0.30774	0.88025	0.22404	-0.0943	MCI	1.279	1.264	1.5	0.5
	24	Yes	Male	18	-0.36441	0.14032	-1.94405	-0.30774	0.88025	0.22404	-0.0943	Normal cognition	1.279	1.646	1.5	0.5
	36	Yes	Male	18	-0.36441	0.14032	-1.94405	-0.30774	0.88025	0.22404	-0.0943	Normal cognition	1.279	1.064	1.5	0.5
	48	Yes	Male	18	-0.36441	0.14032	-1.94405	-0.30774	0.88025	0.22404	-0.0943	Normal cognition	1.279	0.965	1.5	1.5
	60	Yes	Male	18	-0.36441	0.14032	-1.94405	-0.30774	0.88025	0.22404	-0.0943	MCI	1.279	0.784	1.5	1
	72	Yes	Male	18	-0.36441	0.14032	-1.94405	-0.30774	0.88025	0.22404	-0.0943	Normal cognition	1.279	0.864	1.5	0
	84	Yes	Male	18	-0.36441	0.14032	-1.94405	-0.30774	0.88025	0.22404	-0.0943	MCI	1.279	0.825	1.5	1.5
	96	Yes	Male	18	-0.36441	0.14032	-1.94405	-0.30774	0.88025	0.22404	-0.0943	MCI	1.279	0.874	1.5	1
	108	Yes	Male	18	-0.36441	0.14032	-1.94405	-0.30774	0.88025	0.22404	-0.0943	MCI	1.279	0.38	1.5	2.5
	120	Yes	Male	18	-0.36441	0.14032	-1.94405	-0.30774	0.88025	0.22404	-0.0943	Dementia	1.279	-0.036	1.5	6
	132	Yes	Male	18	-0.36441	0.14032	-1.94405	-0.30774	0.88025	0.22404	-0.0943		1.279	-0.182	1.5	11
	144	Yes	Male	18	-0.36441	0.14032	-1.94405	-0.30774	0.88025	0.22404	-0.0943		1.279	-0.167	1.5	10
	0	Yes	Female	14	-0.11241	-1.14874	0.3857	0.10163	0.37588	-0.02083	0.06508	MCI	0.63	0.63	1	1
	6	Yes	Female	14	-0.11241	-1.14874	0.3857	0.10163	0.37588	-0.02083	0.06508	MCI	0.63	-0.044	1	1.5
	12	Yes	Female	14	-0.11241	-1.14874	0.3857	0.10163	0.37588	-0.02083	0.06508	MCI	0.63	0.261	1	1
	18	Yes	Female	14	-0.11241	-1.14874	0.3857	0.10163	0.37588	-0.02083	0.06508	MCI	0.63	0.109	1	1.5
	24	Yes	Female	14	-0.11241	-1.14874	0.3857	0.10163	0.37588	-0.02083	0.06508	MCI	0.63	-0.119	1	1
	36	Yes	Female	14	-0.11241	-1.14874	0.3857	0.10163	0.37588	-0.02083	0.06508	Dementia	0.63	-0.579	1	2
	48	Yes	Female	14	-0.11241	-1.14874	0.3857	0.10163	0.37588	-0.02083	0.06508	Dementia	0.63	0.272	1	2
	60	Yes	Female	14	-0.11241	-1.14874	0.3857	0.10163	0.37588	-0.02083	0.06508	Dementia	0.63	-0.544	1	2.5
	72	Yes	Female	14	-0.11241	-1.14874	0.3857	0.10163	0.37588	-0.02083	0.06508	Dementia	0.63	-1.007	1	5.5
	84	Yes	Female	14	-0.11241	-1.14874	0.3857	0.10163	0.37588	-0.02083	0.06508	Dementia	0.63	-1.251	1	7.5
	96	Yes	Female	14	-0.11241	-1.14874	0.3857	0.10163	0.37588	-0.02083	0.06508	Dementia	0.63	-1.294	1	8
	108	Yes	Female	14	-0.11241	-1.14874	0.3857	0.10163	0.37588	-0.02083	0.06508	Dementia	0.63	-1.779	1	9
	120	Yes	Female	14	-0.11241	-1.14874	0.3857	0.10163	0.37588	-0.02083	0.06508	Dementia	0.63	-1.779	1	9
	0	No	Female	18	-1.43519	0.91842	0.27521	-0.64567	-0.0686	-1.41012	-0.38826	MCI	0.931	0.931	1.5	1.5
	6	No	Female	18	-1.43519	0.91842	0.27521	-0.64567	-0.0686	-1.41012	-0.38826	MCI	0.931	0.858	1.5	2.5
	12	No	Female	18	-1.43519	0.91842	0.27521	-0.64567	-0.0686	-1.41012	-0.38826	MCI	0.931	1.393	1.5	1
	24	No	Female	18	-1.43519	0.91842	0.27521	-0.64567	-0.0686	-1.41012	-0.38826	MCI	0.931	1.555	1.5	4
	36	No	Female	18	-1.43519	0.91842	0.27521	-0.64567	-0.0686	-1.41012	-0.38826	Dementia	0.931	1.298	1.5	4.5
	60	No	Female	18	-1.43519	0.91842	0.27521	-0.64567	-0.0686	-1.41012	-0.38826	MCI	0.931	1.225	1.5	4.5
	72	No	Female	18	-1.43519	0.91842	0.27521	-0.64567	-0.0686	-1.41012	-0.38826	Dementia	0.931	-0.123	1.5	13
	0	No	Male	12	0.92883	0.65352	0.41109	-0.71057	1.86977	1.00043	1.58134	MCI	-0.061	-0.061	0.5	0.5
	6	No	Male	12	0.92883	0.65352	0.41109	-0.71057	1.86977	1.00043	1.58134	MCI	-0.061	-0.422	0.5	0.5
	12	No	Male	12	0.92883	0.65352	0.41109	-0.71057	1.86977	1.00043	1.58134	MCI	-0.061	-0.247	0.5	1
	18	No	Male	12	0.92883	0.65352	0.41109	-0.71057	1.86977	1.00043	1.58134	MCI	-0.061	-0.389	0.5	0.5
	24	No	Male	12	0.92883	0.65352	0.41109	-0.71057	1.86977	1.00043	1.58134	MCI	-0.061	-0.273	0.5	0.5
	36	No	Male	12	0.92883	0.65352	0.41109	-0.71057	1.86977	1.00043	1.58134	MCI	-0.061	-0.249	0.5	0.5
	60	No	Male	12	0.92883	0.65352	0.41109	-0.71057	1.86977	1.00043	1.58134	MCI	-0.061	-0.535	0.5	3
	72	No	Male	12	0.92883	0.65352	0.41109	-0.71057	1.86977	1.00043	1.58134	MCI	-0.061	-0.551	0.5	4
	96	No	Male	12	0.92883	0.65352	0.41109	-0.71057	1.86977	1.00043	1.58134	MCI	-0.061	-0.828	0.5	3.5
	108	No	Male	12	0.92883	0.65352	0.41109	-0.71057	1.86977	1.00043	1.58134	MCI	-0.061	-0.902	0.5	4.5
	120	No	Male	12	0.92883	0.65352	0.41109	-0.71057	1.86977	1.00043	1.58134	MCI	-0.061	-1.262	0.5	4.5
	132	No	Male	12	0.92883	0.65352	0.41109	-0.71057	1.86977	1.00043	1.58134	MCI	-0.061	-1.518	0.5	4.5
	0	No	Female	13	-1.06442	0.63664	2.27325	1.75496	-1.53238	-0.25825	1.01776	MCI	0.444	0.444	1.5	1.5
	6	No	Female	13	-1.06442	0.63664	2.27325	1.75496	-1.53238	-0.25825	1.01776	MCI	0.444	0.599	1.5	1
	12	No	Female	13	-1.06442	0.63664	2.27325	1.75496	-1.53238	-0.25825	1.01776	MCI	0.444	0.469	1.5	2
	18	No	Female	13	-1.06442	0.63664	2.27325	1.75496	-1.53238	-0.25825	1.01776	MCI	0.444	0.784	1.5	0.5
	24	No	Female	13	-1.06442	0.63664	2.27325	1.75496	-1.53238	-0.25825	1.01776	MCI	0.444	0.534	1.5
	36	No	Female	13	-1.06442	0.63664	2.27325	1.75496	-1.53238	-0.25825	1.01776	MCI	0.444	0.845	1.5
	0	Yes	Male	19	0.76262	0.80688	0.08776	1.25379	0.83291	-0.06085	0.19269	MCI	-0.197	-0.197	1	1
	6	Yes	Male	19	0.76262	0.80688	0.08776	1.25379	0.83291	-0.06085	0.19269	MCI	-0.197	0.257	1	1
	12	Yes	Male	19	0.76262	0.80688	0.08776	1.25379	0.83291	-0.06085	0.19269	MCI	-0.197	-0.194	1	1.5
	24	Yes	Male	19	0.76262	0.80688	0.08776	1.25379	0.83291	-0.06085	0.19269	MCI	-0.197	-0.393	1	2.5
	36	Yes	Male	19	0.76262	0.80688	0.08776	1.25379	0.83291	-0.06085	0.19269	MCI	-0.197	-0.059	1	3
	0	Yes	Male	16	0.83148	1.64053	0.63385	-0.17138	0.89094	0.65764	-0.1438	MCI	0.612	0.612	1.5	1.5
	6	Yes	Male	16	0.83148	1.64053	0.63385	-0.17138	0.89094	0.65764	-0.1438	Normal cognition	0.612	0.554	1.5	0
	12	Yes	Male	16	0.83148	1.64053	0.63385	-0.17138	0.89094	0.65764	-0.1438	Normal cognition	0.612	0.552	1.5	1
	24	Yes	Male	16	0.83148	1.64053	0.63385	-0.17138	0.89094	0.65764	-0.1438	MCI	0.612	0.143	1.5	2.5
	0	No	Female	16	0.41712	-1.70987	0.89704	-0.4107	-2.73903	-0.16268	-1.97149	MCI	-0.3	-0.3	1.5	1.5
	6	No	Female	16	0.41712	-1.70987	0.89704	-0.4107	-2.73903	-0.16268	-1.97149	MCI	-0.3	-0.453	1.5	3
	12	No	Female	16	0.41712	-1.70987	0.89704	-0.4107	-2.73903	-0.16268	-1.97149	Dementia	-0.3	-0.376	1.5	3.5
	18	No	Female	16	0.41712	-1.70987	0.89704	-0.4107	-2.73903	-0.16268	-1.97149	Dementia	-0.3	-0.606	1.5	4
	24	No	Female	16	0.41712	-1.70987	0.89704	-0.4107	-2.73903	-0.16268	-1.97149	Dementia	-0.3	-0.804	1.5	3
	36	No	Female	16	0.41712	-1.70987	0.89704	-0.4107	-2.73903	-0.16268	-1.97149	Dementia	-0.3	-0.651	1.5	6
	48	No	Female	16	0.41712	-1.70987	0.89704	-0.4107	-2.73903	-0.16268	-1.97149	Dementia	-0.3	-1.691	1.5	5.5
	0	Yes	Male	18	1.01758	0.13913	-0.25701	-0.28453	0.98969	0.8564	1.41724	MCI	-0.346	-0.346	1	1
	6	Yes	Male	18	1.01758	0.13913	-0.25701	-0.28453	0.98969	0.8564	1.41724	MCI	-0.346	-0.196	1	1.5
	12	Yes	Male	18	1.01758	0.13913	-0.25701	-0.28453	0.98969	0.8564	1.41724	MCI	-0.346	-0.203	1	1.5
	18	Yes	Male	18	1.01758	0.13913	-0.25701	-0.28453	0.98969	0.8564	1.41724	MCI	-0.346	-0.343	1	2
	24	Yes	Male	18	1.01758	0.13913	-0.25701	-0.28453	0.98969	0.8564	1.41724	Dementia	-0.346	0.185	1	2
	36	Yes	Male	18	1.01758	0.13913	-0.25701	-0.28453	0.98969	0.8564	1.41724	Dementia	-0.346	-0.188	1	2.5
	48	Yes	Male	18	1.01758	0.13913	-0.25701	-0.28453	0.98969	0.8564	1.41724	Dementia	-0.346	-0.405	1	2.5
	60	Yes	Male	18	1.01758	0.13913	-0.25701	-0.28453	0.98969	0.8564	1.41724	Dementia	-0.346	-0.591	1	3.5
	72	Yes	Male	18	1.01758	0.13913	-0.25701	-0.28453	0.98969	0.8564	1.41724	Dementia	-0.346	-1.087	1	4
	84	Yes	Male	18	1.01758	0.13913	-0.25701	-0.28453	0.98969	0.8564	1.41724	Dementia	-0.346	-1.442	1	5
	96	Yes	Male	18	1.01758	0.13913	-0.25701	-0.28453	0.98969	0.8564	1.41724	Dementia	-0.346	-1.437	1	6
	120	Yes	Male	18	1.01758	0.13913	-0.25701	-0.28453	0.98969	0.8564	1.41724	Dementia	-0.346	-2.619	1	9
	0	No	Male	18	-0.082	0.45815	0.36621	0.8355	1.96805	0.57366	0.36835	MCI	-0.06	-0.06	3	3
	6	No	Male	18	-0.082	0.45815	0.36621	0.8355	1.96805	0.57366	0.36835	MCI	-0.06	-0.217	3	4
	12	No	Male	18	-0.082	0.45815	0.36621	0.8355	1.96805	0.57366	0.36835	Dementia	-0.06	-0.301	3	8
	18	No	Male	18	-0.082	0.45815	0.36621	0.8355	1.96805	0.57366	0.36835	Dementia	-0.06	-0.187	3	6
	24	No	Male	18	-0.082	0.45815	0.36621	0.8355	1.96805	0.57366	0.36835	Dementia	-0.06	-0.253	3	7
	0	No	Male	18	0.43552	-1.57222	0.85816	-0.0294	-0.59556	-0.4451	-0.0267	MCI	-0.82	-0.82	2.5	2.5
	6	No	Male	18	0.43552	-1.57222	0.85816	-0.0294	-0.59556	-0.4451	-0.0267	MCI	-0.82	-1.347	2.5	4.5
	12	No	Male	18	0.43552	-1.57222	0.85816	-0.0294	-0.59556	-0.4451	-0.0267	Dementia	-0.82	-1.493	2.5	4.5
	24	No	Male	18	0.43552	-1.57222	0.85816	-0.0294	-0.59556	-0.4451	-0.0267	Dementia	-0.82	-1.35	2.5	5
	0	No	Male	16	-0.9374	0.99586	-0.03156	-0.42139	0.67614	1.04374	-1.02442	MCI	0.694	0.694	1.5	1.5
	6	No	Male	16	-0.9374	0.99586	-0.03156	-0.42139	0.67614	1.04374	-1.02442	MCI	0.694	0.141	1.5	2
	12	No	Male	16	-0.9374	0.99586	-0.03156	-0.42139	0.67614	1.04374	-1.02442	MCI	0.694	0.376	1.5	2
	18	No	Male	16	-0.9374	0.99586	-0.03156	-0.42139	0.67614	1.04374	-1.02442	Dementia	0.694	-0.015	1.5	2
	24	No	Male	16	-0.9374	0.99586	-0.03156	-0.42139	0.67614	1.04374	-1.02442	Dementia	0.694	0.14	1.5	5.5
	0	Yes	Male	20	0.92927	-1.37116	0.20636	0.35101	-0.01591	0.69825	0.10815	MCI	-0.2	-0.2	0.5	0.5
	6	Yes	Male	20	0.92927	-1.37116	0.20636	0.35101	-0.01591	0.69825	0.10815	Dementia	-0.2	-0.499	0.5	3.5
	12	Yes	Male	20	0.92927	-1.37116	0.20636	0.35101	-0.01591	0.69825	0.10815	Dementia	-0.2	-1.009	0.5	2.5
	18	Yes	Male	20	0.92927	-1.37116	0.20636	0.35101	-0.01591	0.69825	0.10815	Dementia	-0.2	-0.514	0.5	2.5
	24	Yes	Male	20	0.92927	-1.37116	0.20636	0.35101	-0.01591	0.69825	0.10815	Dementia	-0.2	-1.054	0.5	5
	36	Yes	Male	20	0.92927	-1.37116	0.20636	0.35101	-0.01591	0.69825	0.10815	Dementia	-0.2	-1.14	0.5	5
	48	Yes	Male	20	0.92927	-1.37116	0.20636	0.35101	-0.01591	0.69825	0.10815	Dementia	-0.2	-1.661	0.5	10
	60	Yes	Male	20	0.92927	-1.37116	0.20636	0.35101	-0.01591	0.69825	0.10815	Dementia	-0.2	-2.373	0.5	10
	72	Yes	Male	20	0.92927	-1.37116	0.20636	0.35101	-0.01591	0.69825	0.10815	Dementia	-0.2	-2.289	0.5	12
	0	Yes	Female	14	0.01947	-0.79005	0.27728	-0.21964	-0.13875	0.41384	-1.42214	MCI	-0.119	-0.119	2	2
	6	Yes	Female	14	0.01947	-0.79005	0.27728	-0.21964	-0.13875	0.41384	-1.42214	MCI	-0.119	-0.368	2	3.5
	12	Yes	Female	14	0.01947	-0.79005	0.27728	-0.21964	-0.13875	0.41384	-1.42214	Dementia	-0.119	-0.453	2	3.5
	60	Yes	Female	14	0.01947	-0.79005	0.27728	-0.21964	-0.13875	0.41384	-1.42214	Dementia	-0.119		2	14
	0	Yes	Male	16	0.5731	-0.58045	-0.64016	0.08194	-0.81798	0.28883	-0.0061	MCI	-0.179	-0.179	2.5	2.5
	6	Yes	Male	16	0.5731	-0.58045	-0.64016	0.08194	-0.81798	0.28883	-0.0061	Dementia	-0.179	-0.498	2.5	6
	12	Yes	Male	16	0.5731	-0.58045	-0.64016	0.08194	-0.81798	0.28883	-0.0061	Dementia	-0.179	-0.689	2.5	5.5
	18	Yes	Male	16	0.5731	-0.58045	-0.64016	0.08194	-0.81798	0.28883	-0.0061	Dementia	-0.179	-0.584	2.5	5
	24	Yes	Male	16	0.5731	-0.58045	-0.64016	0.08194	-0.81798	0.28883	-0.0061	Dementia	-0.179	-0.947	2.5	6
	36	Yes	Male	16	0.5731	-0.58045	-0.64016	0.08194	-0.81798	0.28883	-0.0061	Dementia	-0.179	-1.477	2.5	11
	48	Yes	Male	16	0.5731	-0.58045	-0.64016	0.08194	-0.81798	0.28883	-0.0061	Dementia	-0.179	-2.388	2.5	9
	60	Yes	Male	16	0.5731	-0.58045	-0.64016	0.08194	-0.81798	0.28883	-0.0061	Dementia	-0.179		2.5	12
	0	No	Male	12	-1.19935	-0.0225	-0.59528	0.54721	1.15952	0.21925	1.03144	MCI	-0.553	-0.553	1	1
	6	No	Male	12	-1.19935	-0.0225	-0.59528	0.54721	1.15952	0.21925	1.03144	MCI	-0.553	0.032	1	0.5
	12	No	Male	12	-1.19935	-0.0225	-0.59528	0.54721	1.15952	0.21925	1.03144	MCI	-0.553	-0.357	1	0.5
	24	No	Male	12	-1.19935	-0.0225	-0.59528	0.54721	1.15952	0.21925	1.03144	MCI	-0.553	-0.453	1	0.5
	0	Yes	Male	10	0.60088	0.89467	-1.77912	0.9475	-0.34434	-0.83404	0.26059	MCI	0.983	0.983	1.5	1.5
	6	Yes	Male	10	0.60088	0.89467	-1.77912	0.9475	-0.34434	-0.83404	0.26059	MCI	0.983	0.339	1.5	1
	12	Yes	Male	10	0.60088	0.89467	-1.77912	0.9475	-0.34434	-0.83404	0.26059	MCI	0.983	-0.076	1.5	1.5
	18	Yes	Male	10	0.60088	0.89467	-1.77912	0.9475	-0.34434	-0.83404	0.26059	MCI	0.983	0.085	1.5	2
	24	Yes	Male	10	0.60088	0.89467	-1.77912	0.9475	-0.34434	-0.83404	0.26059	MCI	0.983	0.355	1.5	1
	36	Yes	Male	10	0.60088	0.89467	-1.77912	0.9475	-0.34434	-0.83404	0.26059	MCI	0.983	-0.026	1.5	1.5
	48	Yes	Male	10	0.60088	0.89467	-1.77912	0.9475	-0.34434	-0.83404	0.26059	MCI	0.983	0.289	1.5	2.5
	60	Yes	Male	10	0.60088	0.89467	-1.77912	0.9475	-0.34434	-0.83404	0.26059	MCI	0.983	-0.324	1.5	3
	72	Yes	Male	10	0.60088	0.89467	-1.77912	0.9475	-0.34434	-0.83404	0.26059	MCI	0.983	-0.152	1.5	3
	84	Yes	Male	10	0.60088	0.89467	-1.77912	0.9475	-0.34434	-0.83404	0.26059	Dementia	0.983	-0.353	1.5	5
	0	Yes	Male	16	0.61046	-0.01511	-0.81634	0.99838	0.75124	0.53624	1.02543	MCI	0.405	0.405	1	1
	6	Yes	Male	16	0.61046	-0.01511	-0.81634	0.99838	0.75124	0.53624	1.02543	MCI	0.405	0.948	1	0.5
	12	Yes	Male	16	0.61046	-0.01511	-0.81634	0.99838	0.75124	0.53624	1.02543	MCI	0.405	0.846	1	0
	24	Yes	Male	16	0.61046	-0.01511	-0.81634	0.99838	0.75124	0.53624	1.02543	MCI	0.405	0.024	1	0
	60	Yes	Male	16	0.61046	-0.01511	-0.81634	0.99838	0.75124	0.53624	1.02543	MCI	0.405	-0.581	1	0
	0	No	Male	16	-1.55343	-0.35921	0.07693	0.82978	-1.27865	0.46305	-0.57052	MCI	-0.513	-0.513	2	2
	6	No	Male	16	-1.55343	-0.35921	0.07693	0.82978	-1.27865	0.46305	-0.57052	MCI	-0.513	-0.241	2	2
	12	No	Male	16	-1.55343	-0.35921	0.07693	0.82978	-1.27865	0.46305	-0.57052	MCI	-0.513	-0.355	2	3.5
	18	No	Male	16	-1.55343	-0.35921	0.07693	0.82978	-1.27865	0.46305	-0.57052	MCI	-0.513	-0.178	2	2.5
	24	No	Male	16	-1.55343	-0.35921	0.07693	0.82978	-1.27865	0.46305	-0.57052	MCI	-0.513	-0.537	2	3.5
	36	No	Male	16	-1.55343	-0.35921	0.07693	0.82978	-1.27865	0.46305	-0.57052	MCI	-0.513	-0.286	2	2.5
	48	No	Male	16	-1.55343	-0.35921	0.07693	0.82978	-1.27865	0.46305	-0.57052	Dementia	-0.513	-0.82	2	3
	60	No	Male	16	-1.55343	-0.35921	0.07693	0.82978	-1.27865	0.46305	-0.57052	Dementia	-0.513	-0.875	2	4
	72	No	Male	16	-1.55343	-0.35921	0.07693	0.82978	-1.27865	0.46305	-0.57052	Dementia	-0.513	-0.789	2	4
	84	No	Male	16	-1.55343	-0.35921	0.07693	0.82978	-1.27865	0.46305	-0.57052	Dementia	-0.513	-0.567	2	5.5
	96	No	Male	16	-1.55343	-0.35921	0.07693	0.82978	-1.27865	0.46305	-0.57052	Dementia	-0.513	-0.841	2
	108	No	Male	16	-1.55343	-0.35921	0.07693	0.82978	-1.27865	0.46305	-0.57052	Dementia	-0.513	-1.052	2
	0	Yes	Male	12	0.58624	3.30089	-0.22911	-0.17042	-0.44529	0.36408	-0.82754	MCI	-0.998	-0.998	1	1
	6	Yes	Male	12	0.58624	3.30089	-0.22911	-0.17042	-0.44529	0.36408	-0.82754	MCI	-0.998	-0.835	1	1
	12	Yes	Male	12	0.58624	3.30089	-0.22911	-0.17042	-0.44529	0.36408	-0.82754	MCI	-0.998	-0.959	1	1
	18	Yes	Male	12	0.58624	3.30089	-0.22911	-0.17042	-0.44529	0.36408	-0.82754	MCI	-0.998	-1.531	1	2
	24	Yes	Male	12	0.58624	3.30089	-0.22911	-0.17042	-0.44529	0.36408	-0.82754	Dementia	-0.998	-1.195	1	3.5
	36	Yes	Male	12	0.58624	3.30089	-0.22911	-0.17042	-0.44529	0.36408	-0.82754	Dementia	-0.998	-1.756	1	4
	0	No	Male	16	-1.27107	1.77851	-0.27329	0.19867	-0.23254	0.39075	-0.72303	MCI	0.115	0.115	1	1
	6	No	Male	16	-1.27107	1.77851	-0.27329	0.19867	-0.23254	0.39075	-0.72303	MCI	0.115	0.619	1	4
	12	No	Male	16	-1.27107	1.77851	-0.27329	0.19867	-0.23254	0.39075	-0.72303	MCI	0.115	-0.133	1	3.5
	18	No	Male	16	-1.27107	1.77851	-0.27329	0.19867	-0.23254	0.39075	-0.72303	MCI	0.115	0.084	1	4
	24	No	Male	16	-1.27107	1.77851	-0.27329	0.19867	-0.23254	0.39075	-0.72303	Dementia	0.115	-0.02	1	4
	36	No	Male	16	-1.27107	1.77851	-0.27329	0.19867	-0.23254	0.39075	-0.72303	Dementia	0.115	-0.267	1	5
	48	No	Male	16	-1.27107	1.77851	-0.27329	0.19867	-0.23254	0.39075	-0.72303	Dementia	0.115	-0.043	1	8
	60	No	Male	16	-1.27107	1.77851	-0.27329	0.19867	-0.23254	0.39075	-0.72303	Dementia	0.115	-0.491	1	9
	72	No	Male	16	-1.27107	1.77851	-0.27329	0.19867	-0.23254	0.39075	-0.72303	Dementia	0.115	-0.466	1	9
	84	No	Male	16	-1.27107	1.77851	-0.27329	0.19867	-0.23254	0.39075	-0.72303	Dementia	0.115	-1.064	1	13
	0	No	Male	19	-1.60287	-0.31829	1.2251	-0.19716	0.82855	-0.3981	1.19414	MCI	0.393	0.393	2.5	2.5
	6	No	Male	19	-1.60287	-0.31829	1.2251	-0.19716	0.82855	-0.3981	1.19414	MCI	0.393	0.366	2.5	2.5
	12	No	Male	19	-1.60287	-0.31829	1.2251	-0.19716	0.82855	-0.3981	1.19414	MCI	0.393	0.233	2.5	2
	24	No	Male	19	-1.60287	-0.31829	1.2251	-0.19716	0.82855	-0.3981	1.19414	MCI	0.393	0.559	2.5	1.5
	36	No	Male	19	-1.60287	-0.31829	1.2251	-0.19716	0.82855	-0.3981	1.19414	MCI	0.393	0.468	2.5	1.5
	48	No	Male	19	-1.60287	-0.31829	1.2251	-0.19716	0.82855	-0.3981	1.19414	MCI	0.393	-0.152	2.5	2
	60	No	Male	19	-1.60287	-0.31829	1.2251	-0.19716	0.82855	-0.3981	1.19414	MCI	0.393	-0.077	2.5	3.5
	72	No	Male	19	-1.60287	-0.31829	1.2251	-0.19716	0.82855	-0.3981	1.19414	MCI	0.393	-0.08	2.5	3.5
	84	No	Male	19	-1.60287	-0.31829	1.2251	-0.19716	0.82855	-0.3981	1.19414	MCI	0.393	-0.717	2.5	4
	0	Yes	Male	19	0.64838	0.67205	0.46405	-0.41493	0.97607	1.31256	0.2451	MCI	0.074	0.074	0.5	0.5
	6	Yes	Male	19	0.64838	0.67205	0.46405	-0.41493	0.97607	1.31256	0.2451	MCI	0.074	-0.08	0.5	0
	12	Yes	Male	19	0.64838	0.67205	0.46405	-0.41493	0.97607	1.31256	0.2451	MCI	0.074	0.017	0.5	1
	24	Yes	Male	19	0.64838	0.67205	0.46405	-0.41493	0.97607	1.31256	0.2451	Dementia	0.074	-0.537	0.5	3
	36	Yes	Male	19	0.64838	0.67205	0.46405	-0.41493	0.97607	1.31256	0.2451	Dementia	0.074	-0.623	0.5	2
	0	No	Male	16	-1.16822	0.25896	0.7671	-0.55257	0.8546	0.38369	0.36464	MCI	0.186	0.186	0.5	0.5
	6	No	Male	16	-1.16822	0.25896	0.7671	-0.55257	0.8546	0.38369	0.36464	MCI	0.186	0.036	0.5	1
	12	No	Male	16	-1.16822	0.25896	0.7671	-0.55257	0.8546	0.38369	0.36464	MCI	0.186	0.131	0.5	1.5
	18	No	Male	16	-1.16822	0.25896	0.7671	-0.55257	0.8546	0.38369	0.36464	MCI	0.186	0.172	0.5	1
	24	No	Male	16	-1.16822	0.25896	0.7671	-0.55257	0.8546	0.38369	0.36464	MCI	0.186	0.179	0.5	1
	36	No	Male	16	-1.16822	0.25896	0.7671	-0.55257	0.8546	0.38369	0.36464	Dementia	0.186	0.311	0.5	3
	0	Yes	Female	14	0.87874	0.36453	-0.74166	-1.98791	0.48315	-0.02441	0.00334	MCI	0.103	0.103	2	2
	6	Yes	Female	14	0.87874	0.36453	-0.74166	-1.98791	0.48315	-0.02441	0.00334	MCI	0.103	0.284	2	1.5
	12	Yes	Female	14	0.87874	0.36453	-0.74166	-1.98791	0.48315	-0.02441	0.00334	MCI	0.103	-0.312	2	1.5
	18	Yes	Female	14	0.87874	0.36453	-0.74166	-1.98791	0.48315	-0.02441	0.00334	MCI	0.103	-0.261	2	2
	24	Yes	Female	14	0.87874	0.36453	-0.74166	-1.98791	0.48315	-0.02441	0.00334	MCI	0.103	-0.275	2	2
	36	Yes	Female	14	0.87874	0.36453	-0.74166	-1.98791	0.48315	-0.02441	0.00334	Dementia	0.103	-0.258	2	4
	48	Yes	Female	14	0.87874	0.36453	-0.74166	-1.98791	0.48315	-0.02441	0.00334	Dementia	0.103	-0.333	2	4.5
	60	Yes	Female	14	0.87874	0.36453	-0.74166	-1.98791	0.48315	-0.02441	0.00334	Dementia	0.103	-0.624	2	5
	72	Yes	Female	14	0.87874	0.36453	-0.74166	-1.98791	0.48315	-0.02441	0.00334	Dementia	0.103	-1.554	2	8
	84	Yes	Female	14	0.87874	0.36453	-0.74166	-1.98791	0.48315	-0.02441	0.00334	Dementia	0.103	-2.387	2	8
	96	Yes	Female	14	0.87874	0.36453	-0.74166	-1.98791	0.48315	-0.02441	0.00334	Dementia	0.103	-2.022	2	12
	108	Yes	Female	14	0.87874	0.36453	-0.74166	-1.98791	0.48315	-0.02441	0.00334	Dementia	0.103		2	16
	0	Yes	Male	17	0.46641	-0.06984	-0.71719	0.01515	2.23287	0.26682	0.05821	MCI	-0.522	-0.522	1.5	1.5
	6	Yes	Male	17	0.46641	-0.06984	-0.71719	0.01515	2.23287	0.26682	0.05821	Dementia	-0.522	-0.402	1.5	2
	12	Yes	Male	17	0.46641	-0.06984	-0.71719	0.01515	2.23287	0.26682	0.05821	Dementia	-0.522	-0.737	1.5	3
	24	Yes	Male	17	0.46641	-0.06984	-0.71719	0.01515	2.23287	0.26682	0.05821	Dementia	-0.522	-1.196	1.5	3.5
	36	Yes	Male	17	0.46641	-0.06984	-0.71719	0.01515	2.23287	0.26682	0.05821	Dementia	-0.522	-1.173	1.5	4
	0	Yes	Male	13	0.39739	-0.38231	0.18813	-0.14799	0.31146	-0.34043	-0.98823	MCI	-0.168	-0.168	1.5	1.5
	6	Yes	Male	13	0.39739	-0.38231	0.18813	-0.14799	0.31146	-0.34043	-0.98823	MCI	-0.168	-0.667	1.5	1.5
	12	Yes	Male	13	0.39739	-0.38231	0.18813	-0.14799	0.31146	-0.34043	-0.98823	Dementia	-0.168	0.306	1.5	4
	18	Yes	Male	13	0.39739	-0.38231	0.18813	-0.14799	0.31146	-0.34043	-0.98823	Dementia	-0.168	0.157	1.5	6
	24	Yes	Male	13	0.39739	-0.38231	0.18813	-0.14799	0.31146	-0.34043	-0.98823	Dementia	-0.168	0.213	1.5	6
	36	Yes	Male	13	0.39739	-0.38231	0.18813	-0.14799	0.31146	-0.34043	-0.98823	Dementia	-0.168	-0.125	1.5	7
	48	Yes	Male	13	0.39739	-0.38231	0.18813	-0.14799	0.31146	-0.34043	-0.98823	Dementia	-0.168	-0.677	1.5	6
	0	Yes	Male	17	0.40828	-0.27752	0.77725	0.27787	-0.10774	0.52702	-0.54154	MCI	0.052	0.052	2	2
	6	Yes	Male	17	0.40828	-0.27752	0.77725	0.27787	-0.10774	0.52702	-0.54154	MCI	0.052	-0.253	2	2
	12	Yes	Male	17	0.40828	-0.27752	0.77725	0.27787	-0.10774	0.52702	-0.54154	MCI	0.052	0.215	2	2.5
	24	Yes	Male	17	0.40828	-0.27752	0.77725	0.27787	-0.10774	0.52702	-0.54154	MCI	0.052	0.378	2	3.5
	36	Yes	Male	17	0.40828	-0.27752	0.77725	0.27787	-0.10774	0.52702	-0.54154	MCI	0.052	-0.348	2	4.5
	48	Yes	Male	17	0.40828	-0.27752	0.77725	0.27787	-0.10774	0.52702	-0.54154	Dementia	0.052	-0.772	2	6
	60	Yes	Male	17	0.40828	-0.27752	0.77725	0.27787	-0.10774	0.52702	-0.54154	Dementia	0.052	-0.935	2	6
	72	Yes	Male	17	0.40828	-0.27752	0.77725	0.27787	-0.10774	0.52702	-0.54154	Dementia	0.052	-0.885	2	7
	84	Yes	Male	17	0.40828	-0.27752	0.77725	0.27787	-0.10774	0.52702	-0.54154	Dementia	0.052	-1.428	2	10
	96	Yes	Male	17	0.40828	-0.27752	0.77725	0.27787	-0.10774	0.52702	-0.54154	Dementia	0.052	-1.541	2	11
	108	Yes	Male	17	0.40828	-0.27752	0.77725	0.27787	-0.10774	0.52702	-0.54154	Dementia	0.052		2
	0	Yes	Female	16	2.85623	0.69579	-0.60113	0.76187	-2.06419	-0.25459	0.46387	MCI	-0.075	-0.075	1	1
	6	Yes	Female	16	2.85623	0.69579	-0.60113	0.76187	-2.06419	-0.25459	0.46387	MCI	-0.075	0.4	1	2.5
	12	Yes	Female	16	2.85623	0.69579	-0.60113	0.76187	-2.06419	-0.25459	0.46387	MCI	-0.075	-0.25	1	2.5
	18	Yes	Female	16	2.85623	0.69579	-0.60113	0.76187	-2.06419	-0.25459	0.46387	MCI	-0.075	0.033	1	2
	24	Yes	Female	16	2.85623	0.69579	-0.60113	0.76187	-2.06419	-0.25459	0.46387	MCI	-0.075	0.076	1	3
	36	Yes	Female	16	2.85623	0.69579	-0.60113	0.76187	-2.06419	-0.25459	0.46387	Dementia	-0.075	0.444	1	3.5
	48	Yes	Female	16	2.85623	0.69579	-0.60113	0.76187	-2.06419	-0.25459	0.46387	Dementia	-0.075	-0.686	1	5.5
	0	No	Male	15	-1.30033	0.02222	-0.10359	-1.32245	-1.17721	0.33758	-0.84238	MCI	1.148	1.148	2.5	2.5
	6	No	Male	15	-1.30033	0.02222	-0.10359	-1.32245	-1.17721	0.33758	-0.84238	MCI	1.148	0.504	2.5	2
	12	No	Male	15	-1.30033	0.02222	-0.10359	-1.32245	-1.17721	0.33758	-0.84238	MCI	1.148	0.533	2.5	1.5
	18	No	Male	15	-1.30033	0.02222	-0.10359	-1.32245	-1.17721	0.33758	-0.84238	MCI	1.148	0.715	2.5	3
	24	No	Male	15	-1.30033	0.02222	-0.10359	-1.32245	-1.17721	0.33758	-0.84238	MCI	1.148	0.763	2.5	2
	36	No	Male	15	-1.30033	0.02222	-0.10359	-1.32245	-1.17721	0.33758	-0.84238	MCI	1.148	0.554	2.5	2
	48	No	Male	15	-1.30033	0.02222	-0.10359	-1.32245	-1.17721	0.33758	-0.84238	Dementia	1.148	0.339	2.5	4
	60	No	Male	15	-1.30033	0.02222	-0.10359	-1.32245	-1.17721	0.33758	-0.84238	Dementia	1.148	-0.26	2.5	6
	0	Yes	Female	16	1.64227	-0.16194	-0.66447	-0.40834	-0.17821	0.47262	1.19648	MCI	0.614	0.614	3	3
	6	Yes	Female	16	1.64227	-0.16194	-0.66447	-0.40834	-0.17821	0.47262	1.19648	MCI	0.614	0.133	3	3.5
	12	Yes	Female	16	1.64227	-0.16194	-0.66447	-0.40834	-0.17821	0.47262	1.19648	MCI	0.614	-0.006	3	3
	24	Yes	Female	16	1.64227	-0.16194	-0.66447	-0.40834	-0.17821	0.47262	1.19648	MCI	0.614	0.112	3	3.5
	60	Yes	Female	16	1.64227	-0.16194	-0.66447	-0.40834	-0.17821	0.47262	1.19648	Dementia	0.614	-1.553	3	5
	72	Yes	Female	16	1.64227	-0.16194	-0.66447	-0.40834	-0.17821	0.47262	1.19648	Dementia	0.614	-1.632	3	10
	84	Yes	Female	16	1.64227	-0.16194	-0.66447	-0.40834	-0.17821	0.47262	1.19648	Dementia	0.614	-2.418	3	13
	0	Yes	Male	15	0.66672	-0.94448	-1.4414	-0.49648	1.52301	-0.73947	1.85653	MCI	-0.275	-0.275	2	2
	6	Yes	Male	15	0.66672	-0.94448	-1.4414	-0.49648	1.52301	-0.73947	1.85653	MCI	-0.275	-0.442	2	1.5
	12	Yes	Male	15	0.66672	-0.94448	-1.4414	-0.49648	1.52301	-0.73947	1.85653	MCI	-0.275	-0.796	2	2
	18	Yes	Male	15	0.66672	-0.94448	-1.4414	-0.49648	1.52301	-0.73947	1.85653	Dementia	-0.275	-0.753	2	3
	24	Yes	Male	15	0.66672	-0.94448	-1.4414	-0.49648	1.52301	-0.73947	1.85653	Dementia	-0.275	-1.14	2	4
	36	Yes	Male	15	0.66672	-0.94448	-1.4414	-0.49648	1.52301	-0.73947	1.85653	Dementia	-0.275	-1.797	2	6
	48	Yes	Male	15	0.66672	-0.94448	-1.4414	-0.49648	1.52301	-0.73947	1.85653	Dementia	-0.275	-2.396	2	13
	0	No	Female	12	0.52953	-0.25478	0.30271	2.06136	0.00937	0.85992	0.30303	MCI	-1.266	-1.266	2.5	2.5
	6	No	Female	12	0.52953	-0.25478	0.30271	2.06136	0.00937	0.85992	0.30303	MCI	-1.266	-0.987	2.5	3.5
	12	No	Female	12	0.52953	-0.25478	0.30271	2.06136	0.00937	0.85992	0.30303	Dementia	-1.266	-1.299	2.5	4.5
	18	No	Female	12	0.52953	-0.25478	0.30271	2.06136	0.00937	0.85992	0.30303	Dementia	-1.266	-1.238	2.5	5
	24	No	Female	12	0.52953	-0.25478	0.30271	2.06136	0.00937	0.85992	0.30303	Dementia	-1.266	-1.397	2.5	4.5
	36	No	Female	12	0.52953	-0.25478	0.30271	2.06136	0.00937	0.85992	0.30303	Dementia	-1.266	-1.726	2.5	4.5
	0	Yes	Male	17	-1.72702	-0.38691	-0.01922	-0.07834	1.54422	-0.68913	0.34652	MCI	0.555	0.555	1	1
	6	Yes	Male	17	-1.72702	-0.38691	-0.01922	-0.07834	1.54422	-0.68913	0.34652	MCI	0.555	0.695	1	1
	12	Yes	Male	17	-1.72702	-0.38691	-0.01922	-0.07834	1.54422	-0.68913	0.34652	MCI	0.555	1.01	1	1
	18	Yes	Male	17	-1.72702	-0.38691	-0.01922	-0.07834	1.54422	-0.68913	0.34652	MCI	0.555	1.041	1	0.5
	24	Yes	Male	17	-1.72702	-0.38691	-0.01922	-0.07834	1.54422	-0.68913	0.34652	MCI	0.555	0.806	1	0.5
	48	Yes	Male	17	-1.72702	-0.38691	-0.01922	-0.07834	1.54422	-0.68913	0.34652	MCI	0.555	0.503	1	0
	0	Yes	Male	12	-0.28748	-0.18312	-0.1156	-1.20053	1.57527	0.51519	0.78878	MCI	-1.046	-1.046	3	3
	6	Yes	Male	12	-0.28748	-0.18312	-0.1156	-1.20053	1.57527	0.51519	0.78878	MCI	-1.046	-0.988	3	2.5
	0	Yes	Female	16	-0.69297	0.26438	-0.09241	-0.53531	-1.71708	1.02762	-1.0083	MCI	1.146	1.146	2	2
	6	Yes	Female	16	-0.69297	0.26438	-0.09241	-0.53531	-1.71708	1.02762	-1.0083	MCI	1.146	1.329	2	1
	12	Yes	Female	16	-0.69297	0.26438	-0.09241	-0.53531	-1.71708	1.02762	-1.0083	MCI	1.146	1.245	2	1.5
	18	Yes	Female	16	-0.69297	0.26438	-0.09241	-0.53531	-1.71708	1.02762	-1.0083	MCI	1.146	1.221	2	1.5
	0	No	Male	20	-1.06259	0.36199	-0.32002	0.9732	0.17066	-1.72789	-0.94657	MCI	0.834	0.834	1	1
	6	No	Male	20	-1.06259	0.36199	-0.32002	0.9732	0.17066	-1.72789	-0.94657	MCI	0.834	1.037	1	1
	12	No	Male	20	-1.06259	0.36199	-0.32002	0.9732	0.17066	-1.72789	-0.94657	Normal cognition	0.834	1.194	1	1
	18	No	Male	20	-1.06259	0.36199	-0.32002	0.9732	0.17066	-1.72789	-0.94657	Normal cognition	0.834	1.425	1	1
	24	No	Male	20	-1.06259	0.36199	-0.32002	0.9732	0.17066	-1.72789	-0.94657	Normal cognition	0.834	1.097	1	0.5
	36	No	Male	20	-1.06259	0.36199	-0.32002	0.9732	0.17066	-1.72789	-0.94657	Normal cognition	0.834	0.797	1	0
	0	Yes	Male	20	0.05886	-0.32603	-0.72716	0.39627	-1.15699	1.08146	0.25448	MCI	-0.381	-0.381	4.5	4.5
	6	Yes	Male	20	0.05886	-0.32603	-0.72716	0.39627	-1.15699	1.08146	0.25448	MCI	-0.381	-0.277	4.5	5
	12	Yes	Male	20	0.05886	-0.32603	-0.72716	0.39627	-1.15699	1.08146	0.25448	MCI	-0.381	-0.206	4.5	5
	18	Yes	Male	20	0.05886	-0.32603	-0.72716	0.39627	-1.15699	1.08146	0.25448	Dementia	-0.381	-0.279	4.5	8
	0	Yes	Male	16	-0.26253	-0.85134	-0.05397	0.67477	1.19358	0.17129	0.50787	MCI	0.063	0.063	2.5	2.5
	6	Yes	Male	16	-0.26253	-0.85134	-0.05397	0.67477	1.19358	0.17129	0.50787	MCI	0.063	-0.099	2.5	3
	12	Yes	Male	16	-0.26253	-0.85134	-0.05397	0.67477	1.19358	0.17129	0.50787	MCI	0.063	-0.141	2.5	2.5
	24	Yes	Male	16	-0.26253	-0.85134	-0.05397	0.67477	1.19358	0.17129	0.50787	MCI	0.063	-0.259	2.5	2.5
	36	Yes	Male	16	-0.26253	-0.85134	-0.05397	0.67477	1.19358	0.17129	0.50787	Dementia	0.063	-1.04	2.5	4
	0	No	Male	12	-0.85517	-0.35317	2.40214	-0.27389	-0.68262	-2.53306	1.27043	MCI	0.021	0.021	1.5	1.5
	6	No	Male	12	-0.85517	-0.35317	2.40214	-0.27389	-0.68262	-2.53306	1.27043	MCI	0.021	0.096	1.5	1
	12	No	Male	12	-0.85517	-0.35317	2.40214	-0.27389	-0.68262	-2.53306	1.27043	Dementia	0.021	-0.131	1.5	1
	18	No	Male	12	-0.85517	-0.35317	2.40214	-0.27389	-0.68262	-2.53306	1.27043	MCI	0.021	-0.219	1.5	0.5
	24	No	Male	12	-0.85517	-0.35317	2.40214	-0.27389	-0.68262	-2.53306	1.27043	MCI	0.021	-0.555	1.5	1.5
	36	No	Male	12	-0.85517	-0.35317	2.40214	-0.27389	-0.68262	-2.53306	1.27043	MCI	0.021	-0.673	1.5	1.5
	0	Yes	Male	16	-1.28235	0.04809	-0.33901	0.31491	0.32506	-0.89205	0.59382	MCI	-0.125	-0.125	3.5	3.5
	6	Yes	Male	16	-1.28235	0.04809	-0.33901	0.31491	0.32506	-0.89205	0.59382	MCI	-0.125	-0.244	3.5	3.5
	12	Yes	Male	16	-1.28235	0.04809	-0.33901	0.31491	0.32506	-0.89205	0.59382	Dementia	-0.125	0.125	3.5	3
	0	No	Male	18	-0.70924	0.87322	-0.60169	0.20971	0.93299	-2.39175	-0.85353	MCI	0.582	0.582	1	1
	6	No	Male	18	-0.70924	0.87322	-0.60169	0.20971	0.93299	-2.39175	-0.85353	MCI	0.582	1.195	1	1.5
	12	No	Male	18	-0.70924	0.87322	-0.60169	0.20971	0.93299	-2.39175	-0.85353	Normal cognition	0.582	1.201	1	0.5
	18	No	Male	18	-0.70924	0.87322	-0.60169	0.20971	0.93299	-2.39175	-0.85353	Normal cognition	0.582	0.48	1	1
	24	No	Male	18	-0.70924	0.87322	-0.60169	0.20971	0.93299	-2.39175	-0.85353	Normal cognition	0.582	1.389	1	0
	36	No	Male	18	-0.70924	0.87322	-0.60169	0.20971	0.93299	-2.39175	-0.85353	Normal cognition	0.582	1.192	1	0.5
	0	No	Male	11	-0.62783	3.23234	0.04157	0.6358	1.18352	1.2101	-0.67197	MCI	-0.095	-0.095	1	1
	6	No	Male	11	-0.62783	3.23234	0.04157	0.6358	1.18352	1.2101	-0.67197	MCI	-0.095	-0.253	1	0.5
	12	No	Male	11	-0.62783	3.23234	0.04157	0.6358	1.18352	1.2101	-0.67197	MCI	-0.095	-0.216	1	1
	0	No	Male	17	-1.59518	1.09907	-0.22511	-0.36538	0.3279	1.40111	0.16452	MCI	-0.046	-0.046	1	1
	6	No	Male	17	-1.59518	1.09907	-0.22511	-0.36538	0.3279	1.40111	0.16452	MCI	-0.046	-0.395	1	1
	12	No	Male	17	-1.59518	1.09907	-0.22511	-0.36538	0.3279	1.40111	0.16452	MCI	-0.046	-0.37	1	1.5
	18	No	Male	17	-1.59518	1.09907	-0.22511	-0.36538	0.3279	1.40111	0.16452	MCI	-0.046	-0.295	1	1
	24	No	Male	17	-1.59518	1.09907	-0.22511	-0.36538	0.3279	1.40111	0.16452	MCI	-0.046	-0.43	1	1.5
	36	No	Male	17	-1.59518	1.09907	-0.22511	-0.36538	0.3279	1.40111	0.16452	MCI	-0.046	-0.224	1	1
	48	No	Male	17	-1.59518	1.09907	-0.22511	-0.36538	0.3279	1.40111	0.16452	MCI	-0.046	-0.844	1	0.5
	72	No	Male	17	-1.59518	1.09907	-0.22511	-0.36538	0.3279	1.40111	0.16452	MCI	-0.046	-1.114	1	0.5
	84	No	Male	17	-1.59518	1.09907	-0.22511	-0.36538	0.3279	1.40111	0.16452	MCI	-0.046	-1.068	1	1
	96	No	Male	17	-1.59518	1.09907	-0.22511	-0.36538	0.3279	1.40111	0.16452	Dementia	-0.046	-0.763	1	1.5
	108	No	Male	17	-1.59518	1.09907	-0.22511	-0.36538	0.3279	1.40111	0.16452	Dementia	-0.046	-1.445	1	2.5
	0	Yes	Female	14	0.71153	-0.24933	-1.99058	-0.21223	-2.83391	0.33685	-0.45888	MCI	0.504	0.504	1	1
	6	Yes	Female	14	0.71153	-0.24933	-1.99058	-0.21223	-2.83391	0.33685	-0.45888	MCI	0.504	0.282	1	1
	12	Yes	Female	14	0.71153	-0.24933	-1.99058	-0.21223	-2.83391	0.33685	-0.45888	MCI	0.504	0.088	1	1.5
	18	Yes	Female	14	0.71153	-0.24933	-1.99058	-0.21223	-2.83391	0.33685	-0.45888	MCI	0.504	0.518	1	1.5
	24	Yes	Female	14	0.71153	-0.24933	-1.99058	-0.21223	-2.83391	0.33685	-0.45888	MCI	0.504	-0.02	1	2.5
	36	Yes	Female	14	0.71153	-0.24933	-1.99058	-0.21223	-2.83391	0.33685	-0.45888	MCI	0.504	-0.279	1	3.5
	0	No	Male	16	-1.35119	0.15316	0.04052	0.79544	-0.35508	-0.98655	-0.60443	MCI	-0.166	-0.166	0.5	0.5
	6	No	Male	16	-1.35119	0.15316	0.04052	0.79544	-0.35508	-0.98655	-0.60443	MCI	-0.166	0.398	0.5	0.5
	12	No	Male	16	-1.35119	0.15316	0.04052	0.79544	-0.35508	-0.98655	-0.60443	MCI	-0.166	-0.084	0.5	1
	18	No	Male	16	-1.35119	0.15316	0.04052	0.79544	-0.35508	-0.98655	-0.60443	MCI	-0.166	0.326	0.5	1
	24	No	Male	16	-1.35119	0.15316	0.04052	0.79544	-0.35508	-0.98655	-0.60443	MCI	-0.166	0.614	0.5	1
	36	No	Male	16	-1.35119	0.15316	0.04052	0.79544	-0.35508	-0.98655	-0.60443	MCI	-0.166	0.245	0.5	1
	0	Yes	Female	14	1.08589	-1.03905	0.02849	-1.10858	0.10167	0.21514	-0.28101	MCI	-0.789	-0.789	1.5	1.5
	6	Yes	Female	14	1.08589	-1.03905	0.02849	-1.10858	0.10167	0.21514	-0.28101	MCI	-0.789	-0.696	1.5	4
	12	Yes	Female	14	1.08589	-1.03905	0.02849	-1.10858	0.10167	0.21514	-0.28101	Dementia	-0.789	-1.178	1.5	4.5
	18	Yes	Female	14	1.08589	-1.03905	0.02849	-1.10858	0.10167	0.21514	-0.28101	Dementia	-0.789	-1.44	1.5	5.5
	24	Yes	Female	14	1.08589	-1.03905	0.02849	-1.10858	0.10167	0.21514	-0.28101	Dementia	-0.789	-1.348	1.5	4
	0	No	Male	16	-1.45437	-0.44207	-0.40437	0.28171	-0.64369	0.62534	-0.33784	MCI	0.182	0.182	2	2
	6	No	Male	16	-1.45437	-0.44207	-0.40437	0.28171	-0.64369	0.62534	-0.33784	MCI	0.182	0.157	2	2.5
	12	No	Male	16	-1.45437	-0.44207	-0.40437	0.28171	-0.64369	0.62534	-0.33784	MCI	0.182	0.442	2	1.5
	18	No	Male	16	-1.45437	-0.44207	-0.40437	0.28171	-0.64369	0.62534	-0.33784	MCI	0.182	0.402	2	1.5
	24	No	Male	16	-1.45437	-0.44207	-0.40437	0.28171	-0.64369	0.62534	-0.33784	MCI	0.182	0.469	2	1.5
	36	No	Male	16	-1.45437	-0.44207	-0.40437	0.28171	-0.64369	0.62534	-0.33784	MCI	0.182	1.09	2	1.5
	0	Yes	Male	18	0.24127	0.41576	-0.30261	0.47654	0.44622	0.93114	-0.07078	MCI	0.046	0.046	1.5	1.5
	6	Yes	Male	18	0.24127	0.41576	-0.30261	0.47654	0.44622	0.93114	-0.07078	MCI	0.046	-0.06	1.5	1
	12	Yes	Male	18	0.24127	0.41576	-0.30261	0.47654	0.44622	0.93114	-0.07078	MCI	0.046	0.364	1.5	1.5
	18	Yes	Male	18	0.24127	0.41576	-0.30261	0.47654	0.44622	0.93114	-0.07078	MCI	0.046	0.341	1.5	1.5
	24	Yes	Male	18	0.24127	0.41576	-0.30261	0.47654	0.44622	0.93114	-0.07078	MCI	0.046	0.05	1.5	1.5
	36	Yes	Male	18	0.24127	0.41576	-0.30261	0.47654	0.44622	0.93114	-0.07078	MCI	0.046	-0.011	1.5	1
	0	No	Male	13	0.73303	-0.7333	0.83361	-0.47863	1.30541	-0.93915	0.72892	MCI	0.742	0.742	1	1
	6	No	Male	13	0.73303	-0.7333	0.83361	-0.47863	1.30541	-0.93915	0.72892	MCI	0.742	-0.219	1	0.5
	12	No	Male	13	0.73303	-0.7333	0.83361	-0.47863	1.30541	-0.93915	0.72892	MCI	0.742	0.268	1	0.5
	18	No	Male	13	0.73303	-0.7333	0.83361	-0.47863	1.30541	-0.93915	0.72892	MCI	0.742	0.365	1	0.5
	24	No	Male	13	0.73303	-0.7333	0.83361	-0.47863	1.30541	-0.93915	0.72892	MCI	0.742	0.516	1	1.5
	36	No	Male	13	0.73303	-0.7333	0.83361	-0.47863	1.30541	-0.93915	0.72892	MCI	0.742	-0.048	1	1.5
	72	No	Male	13	0.73303	-0.7333	0.83361	-0.47863	1.30541	-0.93915	0.72892	MCI	0.742	-0.305	1	4.5
	84	No	Male	13	0.73303	-0.7333	0.83361	-0.47863	1.30541	-0.93915	0.72892	MCI	0.742	-0.572	1	2
	96	No	Male	13	0.73303	-0.7333	0.83361	-0.47863	1.30541	-0.93915	0.72892	Dementia	0.742	-0.509	1	3.5
	108	No	Male	13	0.73303	-0.7333	0.83361	-0.47863	1.30541	-0.93915	0.72892	Dementia	0.742	-0.754	1	6
	0	No	Male	16	-1.44061	-0.37974	0.17062	-1.57072	-0.5945	1.24538	0.25547	MCI	1.017	1.017	0.5	0.5
	6	No	Male	16	-1.44061	-0.37974	0.17062	-1.57072	-0.5945	1.24538	0.25547	MCI	1.017	0.504	0.5	0.5
	12	No	Male	16	-1.44061	-0.37974	0.17062	-1.57072	-0.5945	1.24538	0.25547	MCI	1.017	0.819	0.5	1
	18	No	Male	16	-1.44061	-0.37974	0.17062	-1.57072	-0.5945	1.24538	0.25547	MCI	1.017	0.476	0.5	0.5
	24	No	Male	16	-1.44061	-0.37974	0.17062	-1.57072	-0.5945	1.24538	0.25547	MCI	1.017	0.077	0.5	1
	36	No	Male	16	-1.44061	-0.37974	0.17062	-1.57072	-0.5945	1.24538	0.25547	MCI	1.017	0.725	0.5	0.5
	48	No	Male	16	-1.44061	-0.37974	0.17062	-1.57072	-0.5945	1.24538	0.25547	MCI	1.017	0.849	0.5	1
	72	No	Male	16	-1.44061	-0.37974	0.17062	-1.57072	-0.5945	1.24538	0.25547	MCI	1.017	0.818	0.5	2.5
	84	No	Male	16	-1.44061	-0.37974	0.17062	-1.57072	-0.5945	1.24538	0.25547	MCI	1.017	0.306	0.5	2.5
	96	No	Male	16	-1.44061	-0.37974	0.17062	-1.57072	-0.5945	1.24538	0.25547	MCI	1.017	0.501	0.5	1.5
	0	No	Female	18	0.9813	-2.02307	0.12446	-0.98458	0.5643	-1.43721	0.22973	MCI	-0.269	-0.269	2.5	2.5
	6	No	Female	18	0.9813	-2.02307	0.12446	-0.98458	0.5643	-1.43721	0.22973	MCI	-0.269	-0.516	2.5	3
	12	No	Female	18	0.9813	-2.02307	0.12446	-0.98458	0.5643	-1.43721	0.22973	Dementia	-0.269	-0.958	2.5	3.5
	18	No	Female	18	0.9813	-2.02307	0.12446	-0.98458	0.5643	-1.43721	0.22973	Dementia	-0.269	-0.974	2.5	3.5
	24	No	Female	18	0.9813	-2.02307	0.12446	-0.98458	0.5643	-1.43721	0.22973	Dementia	-0.269	-0.902	2.5	4
	36	No	Female	18	0.9813	-2.02307	0.12446	-0.98458	0.5643	-1.43721	0.22973	Dementia	-0.269	-1.774	2.5	5
	0	No	Male	14	0.60294	-0.49619	-0.39598	-0.73134	0.01578	0.94989	0.1232	MCI	-1.379	-1.379	3	3
	6	No	Male	14	0.60294	-0.49619	-0.39598	-0.73134	0.01578	0.94989	0.1232	MCI	-1.379	-1.034	3	3
	12	No	Male	14	0.60294	-0.49619	-0.39598	-0.73134	0.01578	0.94989	0.1232	MCI	-1.379	-1.309	3	2.5
	18	No	Male	14	0.60294	-0.49619	-0.39598	-0.73134	0.01578	0.94989	0.1232	MCI	-1.379	-1.711	3	3
	24	No	Male	14	0.60294	-0.49619	-0.39598	-0.73134	0.01578	0.94989	0.1232	Dementia	-1.379	-1.401	3	4
	0	No	Male	20	-1.70346	0.09537	1.36125	-0.26461	-1.72025	-0.39719	1.3849	MCI	0.37	0.37	1.5	1.5
	6	No	Male	20	-1.70346	0.09537	1.36125	-0.26461	-1.72025	-0.39719	1.3849	MCI	0.37	0.539	1.5	1.5
	12	No	Male	20	-1.70346	0.09537	1.36125	-0.26461	-1.72025	-0.39719	1.3849	MCI	0.37	0.975	1.5	2.5
	18	No	Male	20	-1.70346	0.09537	1.36125	-0.26461	-1.72025	-0.39719	1.3849	MCI	0.37	0.37	1.5	2
	24	No	Male	20	-1.70346	0.09537	1.36125	-0.26461	-1.72025	-0.39719	1.3849	MCI	0.37	0.734	1.5	1.5
	36	No	Male	20	-1.70346	0.09537	1.36125	-0.26461	-1.72025	-0.39719	1.3849	MCI	0.37	0.794	1.5	1.5
	48	No	Male	20	-1.70346	0.09537	1.36125	-0.26461	-1.72025	-0.39719	1.3849	Dementia	0.37	-0.145	1.5	3.5
	60	No	Male	20	-1.70346	0.09537	1.36125	-0.26461	-1.72025	-0.39719	1.3849	Dementia	0.37	-0.228	1.5	4
	0	Yes	Male	20	0.55872	-0.56066	1.39278	-0.44501	-1.32358	-1.46748	1.03172	MCI	0.235	0.235	3	3
	6	Yes	Male	20	0.55872	-0.56066	1.39278	-0.44501	-1.32358	-1.46748	1.03172	MCI	0.235	-0.559	3	4
	12	Yes	Male	20	0.55872	-0.56066	1.39278	-0.44501	-1.32358	-1.46748	1.03172	MCI	0.235	-0.617	3	3
	18	Yes	Male	20	0.55872	-0.56066	1.39278	-0.44501	-1.32358	-1.46748	1.03172	MCI	0.235	-0.721	3	3.5
	24	Yes	Male	20	0.55872	-0.56066	1.39278	-0.44501	-1.32358	-1.46748	1.03172	Dementia	0.235	-0.517	3	5
	36	Yes	Male	20	0.55872	-0.56066	1.39278	-0.44501	-1.32358	-1.46748	1.03172	Dementia	0.235	-1.019	3	5
	0	No	Female	12	-0.90793	-1.72122	0.65144	0.6062	0.76125	0.48876	0.63696	MCI	0.292	0.292	4	4
	6	No	Female	12	-0.90793	-1.72122	0.65144	0.6062	0.76125	0.48876	0.63696	MCI	0.292	0.012	4	4
	12	No	Female	12	-0.90793	-1.72122	0.65144	0.6062	0.76125	0.48876	0.63696	MCI	0.292	0.138	4	2.5
	18	No	Female	12	-0.90793	-1.72122	0.65144	0.6062	0.76125	0.48876	0.63696	MCI	0.292	0.173	4	2.5
	24	No	Female	12	-0.90793	-1.72122	0.65144	0.6062	0.76125	0.48876	0.63696	MCI	0.292	-0.459	4	3
	0	Yes	Female	19	0.78909	-0.29775	-0.54226	0.21422	0.17496	-0.71997	0.00085	MCI	-0.55	-0.55	1.5	1.5
	6	Yes	Female	19	0.78909	-0.29775	-0.54226	0.21422	0.17496	-0.71997	0.00085	MCI	-0.55	-0.53	1.5	0.5
	12	Yes	Female	19	0.78909	-0.29775	-0.54226	0.21422	0.17496	-0.71997	0.00085	MCI	-0.55	-0.757	1.5	0.5
	18	Yes	Female	19	0.78909	-0.29775	-0.54226	0.21422	0.17496	-0.71997	0.00085	MCI	-0.55	-0.779	1.5	1
	24	Yes	Female	19	0.78909	-0.29775	-0.54226	0.21422	0.17496	-0.71997	0.00085	MCI	-0.55	-1.056	1.5	1
	60	Yes	Female	19	0.78909	-0.29775	-0.54226	0.21422	0.17496	-0.71997	0.00085	Dementia	-0.55	-2.546	1.5	16
	72	Yes	Female	19	0.78909	-0.29775	-0.54226	0.21422	0.17496	-0.71997	0.00085	Dementia	-0.55		1.5	17
	0	Yes	Male	20	0.3609	0.8998	-3.75627	-0.19912	-0.9919	-1.17135	2.57	MCI	-0.051	-0.051	1.5	1.5
	6	Yes	Male	20	0.3609	0.8998	-3.75627	-0.19912	-0.9919	-1.17135	2.57	MCI	-0.051	0.344	1.5	1.5
	12	Yes	Male	20	0.3609	0.8998	-3.75627	-0.19912	-0.9919	-1.17135	2.57	MCI	-0.051	-0.334	1.5	2
	18	Yes	Male	20	0.3609	0.8998	-3.75627	-0.19912	-0.9919	-1.17135	2.57	MCI	-0.051	-0.214	1.5	2
	24	Yes	Male	20	0.3609	0.8998	-3.75627	-0.19912	-0.9919	-1.17135	2.57	MCI	-0.051	-0.216	1.5	2
	36	Yes	Male	20	0.3609	0.8998	-3.75627	-0.19912	-0.9919	-1.17135	2.57	Dementia	-0.051	-0.679	1.5	5
	60	Yes	Male	20	0.3609	0.8998	-3.75627	-0.19912	-0.9919	-1.17135	2.57	MCI	-0.051	-1.356	1.5	6
	72	Yes	Male	20	0.3609	0.8998	-3.75627	-0.19912	-0.9919	-1.17135	2.57	Dementia	-0.051	-1.663	1.5	9
	84	Yes	Male	20	0.3609	0.8998	-3.75627	-0.19912	-0.9919	-1.17135	2.57	Dementia	-0.051	-1.608	1.5	9
	96	Yes	Male	20	0.3609	0.8998	-3.75627	-0.19912	-0.9919	-1.17135	2.57	Dementia	-0.051	-1.468	1.5	10
	108	Yes	Male	20	0.3609	0.8998	-3.75627	-0.19912	-0.9919	-1.17135	2.57	Dementia	-0.051	-1.938	1.5	16
	0	Yes	Male	16	-0.35031	-1.56708	1.08616	1.65549	0.44759	1.35859	-0.58091	MCI	-0.598	-0.598	3	3
	6	Yes	Male	16	-0.35031	-1.56708	1.08616	1.65549	0.44759	1.35859	-0.58091	Dementia	-0.598	-0.484	3	4.5
	12	Yes	Male	16	-0.35031	-1.56708	1.08616	1.65549	0.44759	1.35859	-0.58091	Dementia	-0.598	-0.761	3	6
	18	Yes	Male	16	-0.35031	-1.56708	1.08616	1.65549	0.44759	1.35859	-0.58091	Dementia	-0.598	-1.043	3	5
	24	Yes	Male	16	-0.35031	-1.56708	1.08616	1.65549	0.44759	1.35859	-0.58091	Dementia	-0.598	-1.363	3	5
	36	Yes	Male	16	-0.35031	-1.56708	1.08616	1.65549	0.44759	1.35859	-0.58091	Dementia	-0.598	-1.651	3	9.5
	0	Yes	Female	18	-0.84144	0.3116	-0.82705	-0.57462	-0.41757	0.88185	0.14933	MCI	1.476	1.476	1	1
	6	Yes	Female	18	-0.84144	0.3116	-0.82705	-0.57462	-0.41757	0.88185	0.14933	MCI	1.476	1.995	1	1
	12	Yes	Female	18	-0.84144	0.3116	-0.82705	-0.57462	-0.41757	0.88185	0.14933	MCI	1.476	1.68	1	1.5
	18	Yes	Female	18	-0.84144	0.3116	-0.82705	-0.57462	-0.41757	0.88185	0.14933	MCI	1.476	1.754	1	0.5
	24	Yes	Female	18	-0.84144	0.3116	-0.82705	-0.57462	-0.41757	0.88185	0.14933	MCI	1.476	2.004	1	0
	0	Yes	Male	14	0.57838	-0.72933	-0.28133	-1.24151	2.07016	0.84628	1.05302	MCI	-0.267	-0.267	0.5	0.5
	6	Yes	Male	14	0.57838	-0.72933	-0.28133	-1.24151	2.07016	0.84628	1.05302	MCI	-0.267	-0.497	0.5	1
	12	Yes	Male	14	0.57838	-0.72933	-0.28133	-1.24151	2.07016	0.84628	1.05302	MCI	-0.267	-0.225	0.5	2
	18	Yes	Male	14	0.57838	-0.72933	-0.28133	-1.24151	2.07016	0.84628	1.05302	MCI	-0.267	-0.766	0.5	2
	24	Yes	Male	14	0.57838	-0.72933	-0.28133	-1.24151	2.07016	0.84628	1.05302	MCI	-0.267	-0.34	0.5	2
	36	Yes	Male	14	0.57838	-0.72933	-0.28133	-1.24151	2.07016	0.84628	1.05302	MCI	-0.267	-1.145	0.5	3.5
	60	Yes	Male	14	0.57838	-0.72933	-0.28133	-1.24151	2.07016	0.84628	1.05302	Dementia	-0.267	-1.337	0.5	8
	72	Yes	Male	14	0.57838	-0.72933	-0.28133	-1.24151	2.07016	0.84628	1.05302	Dementia	-0.267	-2.038	0.5	9
	0	No	Male	20	-1.82758	1.40362	-1.75077	1.1556	0.44639	0.98614	-0.13841	MCI	0.327	0.327	0.5	0.5
	6	No	Male	20	-1.82758	1.40362	-1.75077	1.1556	0.44639	0.98614	-0.13841	MCI	0.327	-0.153	0.5	1.5
	12	No	Male	20	-1.82758	1.40362	-1.75077	1.1556	0.44639	0.98614	-0.13841	MCI	0.327	0.358	0.5	0.5
	18	No	Male	20	-1.82758	1.40362	-1.75077	1.1556	0.44639	0.98614	-0.13841	MCI	0.327	0.105	0.5	0.5
	24	No	Male	20	-1.82758	1.40362	-1.75077	1.1556	0.44639	0.98614	-0.13841	MCI	0.327	0.697	0.5	1
	0	No	Male	14	-0.35358	1.3232	-1.9809	1.68369	1.02814	0.09954	1.96114	MCI	0.023	0.023	1	1
	6	No	Male	14	-0.35358	1.3232	-1.9809	1.68369	1.02814	0.09954	1.96114	MCI	0.023	-0.092	1	2.5
	12	No	Male	14	-0.35358	1.3232	-1.9809	1.68369	1.02814	0.09954	1.96114	MCI	0.023	-0.228	1	2.5
	18	No	Male	14	-0.35358	1.3232	-1.9809	1.68369	1.02814	0.09954	1.96114	Dementia	0.023	0.092	1	3.5
	24	No	Male	14	-0.35358	1.3232	-1.9809	1.68369	1.02814	0.09954	1.96114	Dementia	0.023	-0.467	1	5
	36	No	Male	14	-0.35358	1.3232	-1.9809	1.68369	1.02814	0.09954	1.96114	Dementia	0.023	-0.344	1	4.5
	0	Yes	Female	14	1.01099	1.08749	0.5622	-2.11903	-0.57363	-1.93285	1.47104	MCI	0.918	0.918	0.5	0.5
	6	Yes	Female	14	1.01099	1.08749	0.5622	-2.11903	-0.57363	-1.93285	1.47104	MCI	0.918	0.663	0.5	1
	12	Yes	Female	14	1.01099	1.08749	0.5622	-2.11903	-0.57363	-1.93285	1.47104	MCI	0.918	0.33	0.5	0.5
	18	Yes	Female	14	1.01099	1.08749	0.5622	-2.11903	-0.57363	-1.93285	1.47104	MCI	0.918	0.781	0.5
	24	Yes	Female	14	1.01099	1.08749	0.5622	-2.11903	-0.57363	-1.93285	1.47104	MCI	0.918	0.155	0.5	1
	36	Yes	Female	14	1.01099	1.08749	0.5622	-2.11903	-0.57363	-1.93285	1.47104	MCI	0.918	0.154	0.5	0.5
	0	No	Female	20	0.18559	-1.89118	-2.51807	1.11295	-0.51406	0.33254	1.39285	MCI	-0.204	-0.204	3.5	3.5
	6	No	Female	20	0.18559	-1.89118	-2.51807	1.11295	-0.51406	0.33254	1.39285	MCI	-0.204	-0.127	3.5	3.5
	12	No	Female	20	0.18559	-1.89118	-2.51807	1.11295	-0.51406	0.33254	1.39285	MCI	-0.204	-0.562	3.5	4
	24	No	Female	20	0.18559	-1.89118	-2.51807	1.11295	-0.51406	0.33254	1.39285	MCI	-0.204	-1.729	3.5	9.5
	0	Yes	Female	16	2.4943	0.86921	0.14962	-0.19556	-0.81786	0.37968	-1.16398	MCI	0.125	0.125	4.5	4.5
	6	Yes	Female	16	2.4943	0.86921	0.14962	-0.19556	-0.81786	0.37968	-1.16398	MCI	0.125	-0.114	4.5	4
	12	Yes	Female	16	2.4943	0.86921	0.14962	-0.19556	-0.81786	0.37968	-1.16398	MCI	0.125	-0.77	4.5	4
	24	Yes	Female	16	2.4943	0.86921	0.14962	-0.19556	-0.81786	0.37968	-1.16398	Dementia	0.125	-1.026	4.5	7
	0	Yes	Female	16	1.11624	-1.47485	-3.14442	2.4176	-1.46805	0.01675	1.1015	MCI	0.29	0.29	1.5	1.5
	6	Yes	Female	16	1.11624	-1.47485	-3.14442	2.4176	-1.46805	0.01675	1.1015	MCI	0.29	0.107	1.5	1
	12	Yes	Female	16	1.11624	-1.47485	-3.14442	2.4176	-1.46805	0.01675	1.1015	MCI	0.29	-0.026	1.5	1.5
	18	Yes	Female	16	1.11624	-1.47485	-3.14442	2.4176	-1.46805	0.01675	1.1015	MCI	0.29	-0.486	1.5	1.5
	24	Yes	Female	16	1.11624	-1.47485	-3.14442	2.4176	-1.46805	0.01675	1.1015	MCI	0.29	-0.535	1.5	1.5
	36	Yes	Female	16	1.11624	-1.47485	-3.14442	2.4176	-1.46805	0.01675	1.1015	MCI	0.29	-0.684	1.5	2.5
	0	No	Male	6	-0.54008	0.34547	2.92391	8.01372	-0.12134	-0.09586	-0.22687	MCI	-0.841	-0.841	1	1
	6	No	Male	6	-0.54008	0.34547	2.92391	8.01372	-0.12134	-0.09586	-0.22687	Dementia	-0.841	-1.033	1	5.5
	12	No	Male	6	-0.54008	0.34547	2.92391	8.01372	-0.12134	-0.09586	-0.22687	Dementia	-0.841	-1.316	1	4
	18	No	Male	6	-0.54008	0.34547	2.92391	8.01372	-0.12134	-0.09586	-0.22687	Dementia	-0.841	-1.496	1	5
	24	No	Male	6	-0.54008	0.34547	2.92391	8.01372	-0.12134	-0.09586	-0.22687	Dementia	-0.841	-1.301	1	5
	36	No	Male	6	-0.54008	0.34547	2.92391	8.01372	-0.12134	-0.09586	-0.22687	Dementia	-0.841	-2.061	1	12
	48	No	Male	6	-0.54008	0.34547	2.92391	8.01372	-0.12134	-0.09586	-0.22687	Dementia	-0.841	-2.499	1	10
	0	No	Male	16	1.19605	0.65411	-0.1634	-0.35226	0.44614	-0.37038	-0.92726	MCI	-0.125	-0.125	1	1
	6	No	Male	16	1.19605	0.65411	-0.1634	-0.35226	0.44614	-0.37038	-0.92726	MCI	-0.125	0.179	1	1
	12	No	Male	16	1.19605	0.65411	-0.1634	-0.35226	0.44614	-0.37038	-0.92726	MCI	-0.125	-0.017	1	2
	24	No	Male	16	1.19605	0.65411	-0.1634	-0.35226	0.44614	-0.37038	-0.92726	MCI	-0.125	-0.18	1	2
	36	No	Male	16	1.19605	0.65411	-0.1634	-0.35226	0.44614	-0.37038	-0.92726	MCI	-0.125	-0.409	1	3
	48	No	Male	16	1.19605	0.65411	-0.1634	-0.35226	0.44614	-0.37038	-0.92726	MCI	-0.125	-0.849	1	3.5
	60	No	Male	16	1.19605	0.65411	-0.1634	-0.35226	0.44614	-0.37038	-0.92726	MCI	-0.125	-0.338	1	3.5
	72	No	Male	16	1.19605	0.65411	-0.1634	-0.35226	0.44614	-0.37038	-0.92726	MCI	-0.125	-0.368	1	3.5
	84	No	Male	16	1.19605	0.65411	-0.1634	-0.35226	0.44614	-0.37038	-0.92726	Dementia	-0.125	-0.842	1	4.5
	96	No	Male	16	1.19605	0.65411	-0.1634	-0.35226	0.44614	-0.37038	-0.92726	Dementia	-0.125	-0.676	1	5
	120	No	Male	16	1.19605	0.65411	-0.1634	-0.35226	0.44614	-0.37038	-0.92726	Dementia	-0.125	-1.159	1	6
	132	No	Male	16	1.19605	0.65411	-0.1634	-0.35226	0.44614	-0.37038	-0.92726	Dementia	-0.125	-1.453	1	8
	0	No	Male	20	-0.51402	1.78248	0.78139	-0.54295	0.7051	0.31027	-1.60315	MCI	0.239	0.239	1.5	1.5
	6	No	Male	20	-0.51402	1.78248	0.78139	-0.54295	0.7051	0.31027	-1.60315	MCI	0.239	0.509	1.5	1.5
	12	No	Male	20	-0.51402	1.78248	0.78139	-0.54295	0.7051	0.31027	-1.60315	MCI	0.239	0.922	1.5	0.5
	18	No	Male	20	-0.51402	1.78248	0.78139	-0.54295	0.7051	0.31027	-1.60315	MCI	0.239	0.166	1.5	1
	24	No	Male	20	-0.51402	1.78248	0.78139	-0.54295	0.7051	0.31027	-1.60315	MCI	0.239	0.439	1.5	0.5
	36	No	Male	20	-0.51402	1.78248	0.78139	-0.54295	0.7051	0.31027	-1.60315	MCI	0.239	0.407	1.5	1
	0	Yes	Male	17	0.14227	-1.01983	0.92511	0.3791	0.03384	-0.01558	-0.96076	MCI	-0.702	-0.702	2.5	2.5
	6	Yes	Male	17	0.14227	-1.01983	0.92511	0.3791	0.03384	-0.01558	-0.96076	MCI	-0.702	-1.186	2.5	2.5
	12	Yes	Male	17	0.14227	-1.01983	0.92511	0.3791	0.03384	-0.01558	-0.96076	Dementia	-0.702	-0.62	2.5	4.5
	18	Yes	Male	17	0.14227	-1.01983	0.92511	0.3791	0.03384	-0.01558	-0.96076	Dementia	-0.702	-1.593	2.5	4.5
	24	Yes	Male	17	0.14227	-1.01983	0.92511	0.3791	0.03384	-0.01558	-0.96076	Dementia	-0.702	-1.158	2.5	6
	36	Yes	Male	17	0.14227	-1.01983	0.92511	0.3791	0.03384	-0.01558	-0.96076	Dementia	-0.702	-1.73	2.5
	0	Yes	Male	20	0.55572	0.44526	0.18154	1.02401	1.41883	-0.16566	-0.47835	MCI	-0.005	-0.005	1	1
	6	Yes	Male	20	0.55572	0.44526	0.18154	1.02401	1.41883	-0.16566	-0.47835	MCI	-0.005	0.121	1	2.5
	12	Yes	Male	20	0.55572	0.44526	0.18154	1.02401	1.41883	-0.16566	-0.47835	MCI	-0.005	-0.141	1	3
	18	Yes	Male	20	0.55572	0.44526	0.18154	1.02401	1.41883	-0.16566	-0.47835	MCI	-0.005	-0.037	1	3.5
	24	Yes	Male	20	0.55572	0.44526	0.18154	1.02401	1.41883	-0.16566	-0.47835	Dementia	-0.005	-0.127	1	4.5
	36	Yes	Male	20	0.55572	0.44526	0.18154	1.02401	1.41883	-0.16566	-0.47835	Dementia	-0.005	-0.86	1	5
	48	Yes	Male	20	0.55572	0.44526	0.18154	1.02401	1.41883	-0.16566	-0.47835	Dementia	-0.005	-0.957	1	9
	60	Yes	Male	20	0.55572	0.44526	0.18154	1.02401	1.41883	-0.16566	-0.47835	Dementia	-0.005	-1.377	1	10
	0	No	Male	12	-1.27092	0.59558	-1.83364	0.46752	-0.15898	0.14923	-0.34893	Normal cognition		0.698	0	0
	12	No	Male	12	-1.27092	0.59558	-1.83364	0.46752	-0.15898	0.14923	-0.34893	Normal cognition		0.445	0	0.5
	24	No	Male	12	-1.27092	0.59558	-1.83364	0.46752	-0.15898	0.14923	-0.34893	Normal cognition		0.381	0	0
	36	No	Male	12	-1.27092	0.59558	-1.83364	0.46752	-0.15898	0.14923	-0.34893	Normal cognition		0.352	0	0
	48	No	Male	12	-1.27092	0.59558	-1.83364	0.46752	-0.15898	0.14923	-0.34893	Normal cognition		0.421	0	0
	60	No	Male	12	-1.27092	0.59558	-1.83364	0.46752	-0.15898	0.14923	-0.34893	Normal cognition		0.529	0	0
	0	Yes	Female	12	0.60691	-0.21268	0.24075	0.12047	0.99608	-1.72887	0.20198	MCI	0.287	0.287	2	2
	6	Yes	Female	12	0.60691	-0.21268	0.24075	0.12047	0.99608	-1.72887	0.20198	MCI	0.287	0.183	2	2
	12	Yes	Female	12	0.60691	-0.21268	0.24075	0.12047	0.99608	-1.72887	0.20198	MCI	0.287	0.329	2	2
	24	Yes	Female	12	0.60691	-0.21268	0.24075	0.12047	0.99608	-1.72887	0.20198	MCI	0.287	0.121	2	2
	36	Yes	Female	12	0.60691	-0.21268	0.24075	0.12047	0.99608	-1.72887	0.20198	MCI	0.287	-0.95	2	2.5
	60	Yes	Female	12	0.60691	-0.21268	0.24075	0.12047	0.99608	-1.72887	0.20198	MCI	0.287	-1.203	2	3.5
	72	Yes	Female	12	0.60691	-0.21268	0.24075	0.12047	0.99608	-1.72887	0.20198	Dementia	0.287	-1.878	2	5
	84	Yes	Female	12	0.60691	-0.21268	0.24075	0.12047	0.99608	-1.72887	0.20198	Dementia	0.287	-2.204	2	7
	96	Yes	Female	12	0.60691	-0.21268	0.24075	0.12047	0.99608	-1.72887	0.20198	Dementia	0.287		2	9
	0	Yes	Male	16	2.00245	1.39464	-0.08001	0.62567	1.733	0.75797	-0.20634	MCI	0.338	0.338	1	1
	6	Yes	Male	16	2.00245	1.39464	-0.08001	0.62567	1.733	0.75797	-0.20634	MCI	0.338	-0.327	1	1
	12	Yes	Male	16	2.00245	1.39464	-0.08001	0.62567	1.733	0.75797	-0.20634	MCI	0.338	-0.235	1	1
	24	Yes	Male	16	2.00245	1.39464	-0.08001	0.62567	1.733	0.75797	-0.20634	MCI	0.338	-0.428	1	1.5
	0	No	Male	17	0.49169	1.4058	1.96056	-0.22182	-0.53066	0.5735	1.73944	MCI	-1.133	-1.133	4	4
	6	No	Male	17	0.49169	1.4058	1.96056	-0.22182	-0.53066	0.5735	1.73944	MCI	-1.133	-1.036	4	4
	18	No	Male	17	0.49169	1.4058	1.96056	-0.22182	-0.53066	0.5735	1.73944	Dementia	-1.133	-1.327	4	7
	42	No	Male	17	0.49169	1.4058	1.96056	-0.22182	-0.53066	0.5735	1.73944	Dementia	-1.133	-1.418	4	12
	0	No	Male	12	0.77719	0.3182	-0.39856	1.18824	-0.30179	0.85671	-0.14693	Normal cognition	0.389	0.389	2	2
	12	No	Male	12	0.77719	0.3182	-0.39856	1.18824	-0.30179	0.85671	-0.14693	MCI	0.389	0.414	2
	24	No	Male	12	0.77719	0.3182	-0.39856	1.18824	-0.30179	0.85671	-0.14693	MCI	0.389	0.502	2	3.5
	36	No	Male	12	0.77719	0.3182	-0.39856	1.18824	-0.30179	0.85671	-0.14693	MCI	0.389	0.397	2	3.5
	48	No	Male	12	0.77719	0.3182	-0.39856	1.18824	-0.30179	0.85671	-0.14693	MCI	0.389	-0.292	2	3.5
	0	No	Female	18	0.66041	0.17066	-0.42589	-0.0105	-0.31475	0.35724	0.01567	MCI	0.882	0.882	1	1
	6	No	Female	18	0.66041	0.17066	-0.42589	-0.0105	-0.31475	0.35724	0.01567	MCI	0.882	0.45	1	1
	12	No	Female	18	0.66041	0.17066	-0.42589	-0.0105	-0.31475	0.35724	0.01567	MCI	0.882	0.287	1	1
	18	No	Female	18	0.66041	0.17066	-0.42589	-0.0105	-0.31475	0.35724	0.01567	MCI	0.882	0.127	1	0.5
	24	No	Female	18	0.66041	0.17066	-0.42589	-0.0105	-0.31475	0.35724	0.01567	MCI	0.882	0.083	1	0.5
	36	No	Female	18	0.66041	0.17066	-0.42589	-0.0105	-0.31475	0.35724	0.01567	MCI	0.882	0.199	1	1
	0	Yes	Male	20	0.26765	-0.73059	2.05925	-0.69948	-1.56395	-0.41901	0.60235	MCI	0.014	0.014	1	1
	6	Yes	Male	20	0.26765	-0.73059	2.05925	-0.69948	-1.56395	-0.41901	0.60235	MCI	0.014	-0.009	1	3
	12	Yes	Male	20	0.26765	-0.73059	2.05925	-0.69948	-1.56395	-0.41901	0.60235	MCI	0.014	0.013	1	2.5
	18	Yes	Male	20	0.26765	-0.73059	2.05925	-0.69948	-1.56395	-0.41901	0.60235	Dementia	0.014	-0.412	1	3.5
	24	Yes	Male	20	0.26765	-0.73059	2.05925	-0.69948	-1.56395	-0.41901	0.60235	Dementia	0.014	-0.192	1	2.5
	0	Yes	Female	16	0.27694	-2.01613	-0.27232	-0.9057	0.14803	1.48647	1.37682	MCI	0.429	0.429	0.5	0.5
	6	Yes	Female	16	0.27694	-2.01613	-0.27232	-0.9057	0.14803	1.48647	1.37682	MCI	0.429	0.344	0.5	0.5
	12	Yes	Female	16	0.27694	-2.01613	-0.27232	-0.9057	0.14803	1.48647	1.37682	Dementia	0.429	0.613	0.5	3
	18	Yes	Female	16	0.27694	-2.01613	-0.27232	-0.9057	0.14803	1.48647	1.37682	Dementia	0.429	0.508	0.5	1.5
	24	Yes	Female	16	0.27694	-2.01613	-0.27232	-0.9057	0.14803	1.48647	1.37682	Dementia	0.429	0.356	0.5	6
	36	Yes	Female	16	0.27694	-2.01613	-0.27232	-0.9057	0.14803	1.48647	1.37682	Dementia	0.429	-0.037	0.5	2
	48	Yes	Female	16	0.27694	-2.01613	-0.27232	-0.9057	0.14803	1.48647	1.37682	Dementia	0.429	-0.176	0.5	3.5
	60	Yes	Female	16	0.27694	-2.01613	-0.27232	-0.9057	0.14803	1.48647	1.37682	Dementia	0.429	0.008	0.5	5
	72	Yes	Female	16	0.27694	-2.01613	-0.27232	-0.9057	0.14803	1.48647	1.37682	Dementia	0.429	-0.464	0.5	5
	84	Yes	Female	16	0.27694	-2.01613	-0.27232	-0.9057	0.14803	1.48647	1.37682	Dementia	0.429	-0.731	0.5	5
	0	Yes	Male	15	0.71503	1.04691	-0.23554	-0.95639	-0.44404	0.30582	-0.36377	MCI	-0.492	-0.492	4	4
	6	Yes	Male	15	0.71503	1.04691	-0.23554	-0.95639	-0.44404	0.30582	-0.36377	MCI	-0.492	-0.442	4	4.5
	12	Yes	Male	15	0.71503	1.04691	-0.23554	-0.95639	-0.44404	0.30582	-0.36377	MCI	-0.492	-0.899	4	4
	24	Yes	Male	15	0.71503	1.04691	-0.23554	-0.95639	-0.44404	0.30582	-0.36377	MCI	-0.492	-0.521	4	4.5
	0	No	Female	18	-1.24771	1.33641	-2.13469	-0.26124	-0.18842	-0.78058	-0.60021	MCI	0.837	0.837	1.5	1.5
	6	No	Female	18	-1.24771	1.33641	-2.13469	-0.26124	-0.18842	-0.78058	-0.60021	MCI	0.837	1.148	1.5	1
	12	No	Female	18	-1.24771	1.33641	-2.13469	-0.26124	-0.18842	-0.78058	-0.60021	MCI	0.837	1.201	1.5	1.5
	18	No	Female	18	-1.24771	1.33641	-2.13469	-0.26124	-0.18842	-0.78058	-0.60021	MCI	0.837	1.232	1.5	1.5
	24	No	Female	18	-1.24771	1.33641	-2.13469	-0.26124	-0.18842	-0.78058	-0.60021	MCI	0.837	1.349	1.5	2
	36	No	Female	18	-1.24771	1.33641	-2.13469	-0.26124	-0.18842	-0.78058	-0.60021	MCI	0.837	1.099	1.5	2
	60	No	Female	18	-1.24771	1.33641	-2.13469	-0.26124	-0.18842	-0.78058	-0.60021	MCI	0.837	1.252	1.5	0.5
	72	No	Female	18	-1.24771	1.33641	-2.13469	-0.26124	-0.18842	-0.78058	-0.60021	MCI	0.837	0.631	1.5	0.5
	84	No	Female	18	-1.24771	1.33641	-2.13469	-0.26124	-0.18842	-0.78058	-0.60021	MCI	0.837	0.742	1.5	1
	96	No	Female	18	-1.24771	1.33641	-2.13469	-0.26124	-0.18842	-0.78058	-0.60021	MCI	0.837	0.278	1.5	1.5
	108	No	Female	18	-1.24771	1.33641	-2.13469	-0.26124	-0.18842	-0.78058	-0.60021	MCI	0.837	0.382	1.5	2
	0	Yes	Male	16	-0.60163	-1.02893	0.2636	-0.70501	0.97341	0.44183	0.41213	MCI	-0.773	-0.773	2.5	2.5
	6	Yes	Male	16	-0.60163	-1.02893	0.2636	-0.70501	0.97341	0.44183	0.41213	MCI	-0.773	-0.513	2.5	3.5
	12	Yes	Male	16	-0.60163	-1.02893	0.2636	-0.70501	0.97341	0.44183	0.41213	MCI	-0.773	-0.759	2.5	4
	0	Yes	Female	12	1.47541	0.59992	0.67211	0.0414	0.47157	1.14466	0.13667	MCI	-0.859	-0.859	3.5	3.5
	6	Yes	Female	12	1.47541	0.59992	0.67211	0.0414	0.47157	1.14466	0.13667	Dementia	-0.859	-1.519	3.5	4.5
	12	Yes	Female	12	1.47541	0.59992	0.67211	0.0414	0.47157	1.14466	0.13667	Dementia	-0.859	-2.771	3.5	12
	0	No	Male	18	-1.47153	-0.44989	-2.05465	0.26627	0.05262	-1.21693	0.29926	MCI	-0.47	-0.47	4	4
	6	No	Male	18	-1.47153	-0.44989	-2.05465	0.26627	0.05262	-1.21693	0.29926	MCI	-0.47	-0.127	4	3
	12	No	Male	18	-1.47153	-0.44989	-2.05465	0.26627	0.05262	-1.21693	0.29926	MCI	-0.47	-0.373	4	3
	18	No	Male	18	-1.47153	-0.44989	-2.05465	0.26627	0.05262	-1.21693	0.29926	MCI	-0.47	-0.163	4	5
	24	No	Male	18	-1.47153	-0.44989	-2.05465	0.26627	0.05262	-1.21693	0.29926	Dementia	-0.47	-0.532	4	6.5
	36	No	Male	18	-1.47153	-0.44989	-2.05465	0.26627	0.05262	-1.21693	0.29926	Dementia	-0.47	-1.282	4	5
	0	No	Female	18	-0.53126	-0.5432	0.022	0.27709	0.00528	0.78826	-0.32613	MCI	0.022	0.022	1.5	1.5
	6	No	Female	18	-0.53126	-0.5432	0.022	0.27709	0.00528	0.78826	-0.32613	MCI	0.022	0.005	1.5	1.5
	12	No	Female	18	-0.53126	-0.5432	0.022	0.27709	0.00528	0.78826	-0.32613	MCI	0.022	-0.038	1.5	2
	18	No	Female	18	-0.53126	-0.5432	0.022	0.27709	0.00528	0.78826	-0.32613	MCI	0.022	0.036	1.5	1.5
	24	No	Female	18	-0.53126	-0.5432	0.022	0.27709	0.00528	0.78826	-0.32613	MCI	0.022	-0.054	1.5	3
	36	No	Female	18	-0.53126	-0.5432	0.022	0.27709	0.00528	0.78826	-0.32613	MCI	0.022	-0.594	1.5	2.5
	0	No	Male	16	0.61293	-1.27406	-0.96762	1.02839	-0.96121	0.69829	0.10897	MCI	0.563	0.563	1	1
	6	No	Male	16	0.61293	-1.27406	-0.96762	1.02839	-0.96121	0.69829	0.10897	MCI	0.563	0.817	1	0.5
	12	No	Male	16	0.61293	-1.27406	-0.96762	1.02839	-0.96121	0.69829	0.10897	MCI	0.563	0.659	1	0.5
	18	No	Male	16	0.61293	-1.27406	-0.96762	1.02839	-0.96121	0.69829	0.10897	MCI	0.563	0.705	1	0.5
	24	No	Male	16	0.61293	-1.27406	-0.96762	1.02839	-0.96121	0.69829	0.10897	MCI	0.563	1.228	1	1
	36	No	Male	16	0.61293	-1.27406	-0.96762	1.02839	-0.96121	0.69829	0.10897	MCI	0.563	0.491	1	0.5
	0	Yes	Male	12	-0.32066	-0.33025	-1.67417	-0.67968	-1.40918	0.82697	0.01578	MCI	0.745	0.745	1.5	1.5
	6	Yes	Male	12	-0.32066	-0.33025	-1.67417	-0.67968	-1.40918	0.82697	0.01578	MCI	0.745	1.531	1.5	0.5
	12	Yes	Male	12	-0.32066	-0.33025	-1.67417	-0.67968	-1.40918	0.82697	0.01578	MCI	0.745	1.033	1.5	0.5
	24	Yes	Male	12	-0.32066	-0.33025	-1.67417	-0.67968	-1.40918	0.82697	0.01578	MCI	0.745	1.054	1.5	0
	36	Yes	Male	12	-0.32066	-0.33025	-1.67417	-0.67968	-1.40918	0.82697	0.01578	MCI	0.745	1.3	1.5	1.5
	48	Yes	Male	12	-0.32066	-0.33025	-1.67417	-0.67968	-1.40918	0.82697	0.01578	MCI	0.745	1.21	1.5	1
	60	Yes	Male	12	-0.32066	-0.33025	-1.67417	-0.67968	-1.40918	0.82697	0.01578	MCI	0.745	0.692	1.5	1.5
	72	Yes	Male	12	-0.32066	-0.33025	-1.67417	-0.67968	-1.40918	0.82697	0.01578	MCI	0.745	0.159	1.5	0.5
	84	Yes	Male	12	-0.32066	-0.33025	-1.67417	-0.67968	-1.40918	0.82697	0.01578	MCI	0.745	0.225	1.5	1
	96	Yes	Male	12	-0.32066	-0.33025	-1.67417	-0.67968	-1.40918	0.82697	0.01578	MCI	0.745	0.518	1.5	1
	108	Yes	Male	12	-0.32066	-0.33025	-1.67417	-0.67968	-1.40918	0.82697	0.01578	MCI	0.745	-0.294	1.5	1.5
	0	Yes	Male	14	1.07793	1.49126	-0.48247	1.07712	1.37465	-3.12088	-0.59027	MCI	0.311	0.311	1.5	1.5
	6	Yes	Male	14	1.07793	1.49126	-0.48247	1.07712	1.37465	-3.12088	-0.59027	MCI	0.311	-0.03	1.5	1.5
	12	Yes	Male	14	1.07793	1.49126	-0.48247	1.07712	1.37465	-3.12088	-0.59027	MCI	0.311	-0.27	1.5	1.5
	18	Yes	Male	14	1.07793	1.49126	-0.48247	1.07712	1.37465	-3.12088	-0.59027	MCI	0.311	-0.179	1.5	1
	0	Yes	Male	14	0.38853	-0.92173	2.1608	-0.32719	0.25991	-0.80716	1.65883	MCI	-0.09	-0.09	2.5	2.5
	6	Yes	Male	14	0.38853	-0.92173	2.1608	-0.32719	0.25991	-0.80716	1.65883	MCI	-0.09	-0.056	2.5	3.5
	12	Yes	Male	14	0.38853	-0.92173	2.1608	-0.32719	0.25991	-0.80716	1.65883	Dementia	-0.09	-0.296	2.5	4
	24	Yes	Male	14	0.38853	-0.92173	2.1608	-0.32719	0.25991	-0.80716	1.65883	Dementia	-0.09	-0.554	2.5	4
	36	Yes	Male	14	0.38853	-0.92173	2.1608	-0.32719	0.25991	-0.80716	1.65883	Dementia	-0.09	-0.381	2.5	3.5
	48	Yes	Male	14	0.38853	-0.92173	2.1608	-0.32719	0.25991	-0.80716	1.65883	Dementia	-0.09	-0.473	2.5	4.5
	60	Yes	Male	14	0.38853	-0.92173	2.1608	-0.32719	0.25991	-0.80716	1.65883	Dementia	-0.09	-0.753	2.5	5.5
	0	No	Female	9	0.8485	1.16052	-0.07884	-0.32096	-0.21769	0.17354	-0.86662	MCI	-0.967	-0.967	1	1
	6	No	Female	9	0.8485	1.16052	-0.07884	-0.32096	-0.21769	0.17354	-0.86662	MCI	-0.967	-0.922	1	0.5
	12	No	Female	9	0.8485	1.16052	-0.07884	-0.32096	-0.21769	0.17354	-0.86662	MCI	-0.967	-1.024	1	0.5
	18	No	Female	9	0.8485	1.16052	-0.07884	-0.32096	-0.21769	0.17354	-0.86662	MCI	-0.967	-1.477	1	0.5
	24	No	Female	9	0.8485	1.16052	-0.07884	-0.32096	-0.21769	0.17354	-0.86662	Dementia	-0.967	-1.173	1	3.5
	36	No	Female	9	0.8485	1.16052	-0.07884	-0.32096	-0.21769	0.17354	-0.86662	Dementia	-0.967	-1.213	1	1.5
	0	No	Male	12	1.07603	0.37383	-0.08188	0.70419	1.18542	1.21421	1.1804	MCI	-0.242	-0.242	1.5	1.5
	6	No	Male	12	1.07603	0.37383	-0.08188	0.70419	1.18542	1.21421	1.1804	MCI	-0.242	-0.586	1.5	2.5
	12	No	Male	12	1.07603	0.37383	-0.08188	0.70419	1.18542	1.21421	1.1804	Dementia	-0.242	-0.535	1.5	3
	18	No	Male	12	1.07603	0.37383	-0.08188	0.70419	1.18542	1.21421	1.1804	Dementia	-0.242	-0.486	1.5	3
	0	Yes	Male	16	0.69128	0.9572	0.43212	-0.8395	-0.22876	-1.36597	1.29273	MCI	-0.176	-0.176	1	1
	6	Yes	Male	16	0.69128	0.9572	0.43212	-0.8395	-0.22876	-1.36597	1.29273	MCI	-0.176	-0.173	1	2.5
	12	Yes	Male	16	0.69128	0.9572	0.43212	-0.8395	-0.22876	-1.36597	1.29273	MCI	-0.176	-0.279	1	1.5
	18	Yes	Male	16	0.69128	0.9572	0.43212	-0.8395	-0.22876	-1.36597	1.29273	Dementia	-0.176	-1.086	1	5.5
	24	Yes	Male	16	0.69128	0.9572	0.43212	-0.8395	-0.22876	-1.36597	1.29273	Dementia	-0.176	-0.719	1	5.5
	36	Yes	Male	16	0.69128	0.9572	0.43212	-0.8395	-0.22876	-1.36597	1.29273	Dementia	-0.176	-1.269	1	9
	0	Yes	Male	14	0.4862	-0.53261	0.5311	0.04306	-1.16457	-1.74208	-0.1904	MCI	-0.777	-0.777	4	4
	6	Yes	Male	14	0.4862	-0.53261	0.5311	0.04306	-1.16457	-1.74208	-0.1904	MCI	-0.777	-0.636	4	1.5
	12	Yes	Male	14	0.4862	-0.53261	0.5311	0.04306	-1.16457	-1.74208	-0.1904	MCI	-0.777	-0.987	4	2.5
	18	Yes	Male	14	0.4862	-0.53261	0.5311	0.04306	-1.16457	-1.74208	-0.1904	MCI	-0.777	-0.781	4	3.5
	24	Yes	Male	14	0.4862	-0.53261	0.5311	0.04306	-1.16457	-1.74208	-0.1904	Dementia	-0.777	-1.153	4	4.5
	36	Yes	Male	14	0.4862	-0.53261	0.5311	0.04306	-1.16457	-1.74208	-0.1904	Dementia	-0.777	-1.292	4	4.5
	48	Yes	Male	14	0.4862	-0.53261	0.5311	0.04306	-1.16457	-1.74208	-0.1904	Dementia	-0.777	-1.456	4	7
	0	No	Male	13	-1.41557	0.41136	-0.30053	1.7508	-0.46153	-0.71459	-1.14684	MCI	-0.357	-0.357	1	1
	6	No	Male	13	-1.41557	0.41136	-0.30053	1.7508	-0.46153	-0.71459	-1.14684	MCI	-0.357	-0.51	1	1.5
	12	No	Male	13	-1.41557	0.41136	-0.30053	1.7508	-0.46153	-0.71459	-1.14684	MCI	-0.357	-0.924	1	1.5
	0	Yes	Female	12	0.81503	-1.36237	1.36243	-0.52048	0.14718	0.43316	-1.3219	MCI	0.058	0.058	2	2
	6	Yes	Female	12	0.81503	-1.36237	1.36243	-0.52048	0.14718	0.43316	-1.3219	MCI	0.058	0.067	2	2
	12	Yes	Female	12	0.81503	-1.36237	1.36243	-0.52048	0.14718	0.43316	-1.3219	MCI	0.058	-0.225	2	1.5
	18	Yes	Female	12	0.81503	-1.36237	1.36243	-0.52048	0.14718	0.43316	-1.3219	MCI	0.058	-0.883	2	2.5
	24	Yes	Female	12	0.81503	-1.36237	1.36243	-0.52048	0.14718	0.43316	-1.3219	Dementia	0.058	-0.389	2	4.5
	36	Yes	Female	12	0.81503	-1.36237	1.36243	-0.52048	0.14718	0.43316	-1.3219	Dementia	0.058	-1.421	2	8
	0	No	Male	16	1.09399	2.23256	1.89364	0.59205	0.47548	-0.58803	1.06395	MCI	-0.782	-0.782	1	1
	6	No	Male	16	1.09399	2.23256	1.89364	0.59205	0.47548	-0.58803	1.06395	MCI	-0.782	-0.736	1	1.5
	12	No	Male	16	1.09399	2.23256	1.89364	0.59205	0.47548	-0.58803	1.06395	Dementia	-0.782	-0.952	1	2.5
	0	Yes	Female	12	-0.05035	-0.74408	0.39774	-0.5997	0.27721	1.98467	1.78678	MCI	-0.209	-0.209	1.5	1.5
	6	Yes	Female	12	-0.05035	-0.74408	0.39774	-0.5997	0.27721	1.98467	1.78678	MCI	-0.209	-0.357	1.5	2
	12	Yes	Female	12	-0.05035	-0.74408	0.39774	-0.5997	0.27721	1.98467	1.78678	MCI	-0.209	-0.144	1.5	2
	18	Yes	Female	12	-0.05035	-0.74408	0.39774	-0.5997	0.27721	1.98467	1.78678	Dementia	-0.209	-0.17	1.5	4
	24	Yes	Female	12	-0.05035	-0.74408	0.39774	-0.5997	0.27721	1.98467	1.78678	Dementia	-0.209	-0.532	1.5	4.5
	36	Yes	Female	12	-0.05035	-0.74408	0.39774	-0.5997	0.27721	1.98467	1.78678	Dementia	-0.209	-0.345	1.5	8
	48	Yes	Female	12	-0.05035	-0.74408	0.39774	-0.5997	0.27721	1.98467	1.78678	Dementia	-0.209	-1.204	1.5	10
	60	Yes	Female	12	-0.05035	-0.74408	0.39774	-0.5997	0.27721	1.98467	1.78678	Dementia	-0.209	-1.739	1.5	11
	72	Yes	Female	12	-0.05035	-0.74408	0.39774	-0.5997	0.27721	1.98467	1.78678	Dementia	-0.209	-2.056	1.5	12
	84	Yes	Female	12	-0.05035	-0.74408	0.39774	-0.5997	0.27721	1.98467	1.78678	Dementia	-0.209	-2.526	1.5	16
	0	No	Female	16	-1.77256	-0.41417	0.29203	-0.73079	0.82923	-1.11186	-1.01911	MCI	0.702	0.702	2	2
	6	No	Female	16	-1.77256	-0.41417	0.29203	-0.73079	0.82923	-1.11186	-1.01911	MCI	0.702	0.51	2	2
	12	No	Female	16	-1.77256	-0.41417	0.29203	-0.73079	0.82923	-1.11186	-1.01911	MCI	0.702	0.302	2	2.5
	18	No	Female	16	-1.77256	-0.41417	0.29203	-0.73079	0.82923	-1.11186	-1.01911	MCI	0.702	0.129	2	1.5
	24	No	Female	16	-1.77256	-0.41417	0.29203	-0.73079	0.82923	-1.11186	-1.01911	MCI	0.702	0.48	2	1.5
	36	No	Female	16	-1.77256	-0.41417	0.29203	-0.73079	0.82923	-1.11186	-1.01911	MCI	0.702	0.572	2	2
	48	No	Female	16	-1.77256	-0.41417	0.29203	-0.73079	0.82923	-1.11186	-1.01911	MCI	0.702	-0.002	2	2
	60	No	Female	16	-1.77256	-0.41417	0.29203	-0.73079	0.82923	-1.11186	-1.01911	MCI	0.702	0.238	2	1
	72	No	Female	16	-1.77256	-0.41417	0.29203	-0.73079	0.82923	-1.11186	-1.01911	MCI	0.702	0.158	2	1
	84	No	Female	16	-1.77256	-0.41417	0.29203	-0.73079	0.82923	-1.11186	-1.01911	MCI	0.702	0.583	2	1.5
	96	No	Female	16	-1.77256	-0.41417	0.29203	-0.73079	0.82923	-1.11186	-1.01911	MCI	0.702	0.716	2	1.5
	108	No	Female	16	-1.77256	-0.41417	0.29203	-0.73079	0.82923	-1.11186	-1.01911	MCI	0.702	0.276	2	1.5
	120	No	Female	16	-1.77256	-0.41417	0.29203	-0.73079	0.82923	-1.11186	-1.01911	MCI	0.702	0.455	2	1.5
	132	No	Female	16	-1.77256	-0.41417	0.29203	-0.73079	0.82923	-1.11186	-1.01911	MCI	0.702	0.785	2	1
	144	No	Female	16	-1.77256	-0.41417	0.29203	-0.73079	0.82923	-1.11186	-1.01911	MCI	0.702	0.645	2	2.5
	0	Yes	Female	18	-0.60764	1.30703	-0.31819	-0.51561	-0.47639	-0.02823	-0.45856	MCI	0.008	0.008	0.5	0.5
	6	Yes	Female	18	-0.60764	1.30703	-0.31819	-0.51561	-0.47639	-0.02823	-0.45856	MCI	0.008	0.314	0.5	0.5
	12	Yes	Female	18	-0.60764	1.30703	-0.31819	-0.51561	-0.47639	-0.02823	-0.45856	MCI	0.008	0.224	0.5	0.5
	18	Yes	Female	18	-0.60764	1.30703	-0.31819	-0.51561	-0.47639	-0.02823	-0.45856	MCI	0.008	0.193	0.5	0.5
	24	Yes	Female	18	-0.60764	1.30703	-0.31819	-0.51561	-0.47639	-0.02823	-0.45856	MCI	0.008	0.489	0.5	0.5
	36	Yes	Female	18	-0.60764	1.30703	-0.31819	-0.51561	-0.47639	-0.02823	-0.45856	MCI	0.008	0.023	0.5	0.5
	0	Yes	Female	14	0.24224	-0.07155	0.85508	0.51737	-1.88078	-1.22927	0.94306	MCI	-0.208	-0.208	1	1
	6	Yes	Female	14	0.24224	-0.07155	0.85508	0.51737	-1.88078	-1.22927	0.94306	MCI	-0.208	-0.442	1	3
	12	Yes	Female	14	0.24224	-0.07155	0.85508	0.51737	-1.88078	-1.22927	0.94306	MCI	-0.208	-0.64	1	5
	18	Yes	Female	14	0.24224	-0.07155	0.85508	0.51737	-1.88078	-1.22927	0.94306	Dementia	-0.208	-0.583	1	4.5
	24	Yes	Female	14	0.24224	-0.07155	0.85508	0.51737	-1.88078	-1.22927	0.94306	Dementia	-0.208	-0.833	1	6
	60	Yes	Female	14	0.24224	-0.07155	0.85508	0.51737	-1.88078	-1.22927	0.94306	Dementia	-0.208	-1.769	1	8.5
	72	Yes	Female	14	0.24224	-0.07155	0.85508	0.51737	-1.88078	-1.22927	0.94306	Dementia	-0.208	-2.502	1	15
	84	Yes	Female	14	0.24224	-0.07155	0.85508	0.51737	-1.88078	-1.22927	0.94306	Dementia	-0.208	-2.404	1	15
	0	Yes	Male	19	1.0036	0.50093	1.99491	-0.62092	-0.69838	-0.38433	1.15051	MCI	-0.069	-0.069	2	2
	6	Yes	Male	19	1.0036	0.50093	1.99491	-0.62092	-0.69838	-0.38433	1.15051	MCI	-0.069	-1.083	2	1.5
	12	Yes	Male	19	1.0036	0.50093	1.99491	-0.62092	-0.69838	-0.38433	1.15051	MCI	-0.069	-0.689	2	2
	24	Yes	Male	19	1.0036	0.50093	1.99491	-0.62092	-0.69838	-0.38433	1.15051	MCI	-0.069	-0.764	2	2.5
	0	Yes	Male	12	0.18604	0.03789	-0.19309	-0.57895	-0.58163	-1.09096	1.52284	MCI	-0.007	-0.007	2	2
	6	Yes	Male	12	0.18604	0.03789	-0.19309	-0.57895	-0.58163	-1.09096	1.52284	MCI	-0.007	-0.408	2	2
	0	No	Male	12	-1.09825	-1.70358	-0.62153	-0.72658	1.51581	-0.11278	0.93217	MCI	-0.166	-0.166	1.5	1.5
	12	No	Male	12	-1.09825	-1.70358	-0.62153	-0.72658	1.51581	-0.11278	0.93217	MCI	-0.166	-0.396	1.5	3.5
	24	No	Male	12	-1.09825	-1.70358	-0.62153	-0.72658	1.51581	-0.11278	0.93217	MCI	-0.166	-0.157	1.5	1
	36	No	Male	12	-1.09825	-1.70358	-0.62153	-0.72658	1.51581	-0.11278	0.93217	MCI	-0.166	-0.628	1.5	3.5
	48	No	Male	12	-1.09825	-1.70358	-0.62153	-0.72658	1.51581	-0.11278	0.93217	MCI	-0.166	-0.626	1.5	3
	60	No	Male	12	-1.09825	-1.70358	-0.62153	-0.72658	1.51581	-0.11278	0.93217	Dementia	-0.166	-0.926	1.5	4
	72	No	Male	12	-1.09825	-1.70358	-0.62153	-0.72658	1.51581	-0.11278	0.93217	Dementia	-0.166	-1.211	1.5	5
	0	Yes	Male	16	0.23941	-1.22845	0.25714	0.42182	-0.79862	0.87955	0.23094	MCI	-0.386	-0.386	3	3
	6	Yes	Male	16	0.23941	-1.22845	0.25714	0.42182	-0.79862	0.87955	0.23094	MCI	-0.386	-0.565	3	3
	12	Yes	Male	16	0.23941	-1.22845	0.25714	0.42182	-0.79862	0.87955	0.23094	Dementia	-0.386	-0.118	3	4
	18	Yes	Male	16	0.23941	-1.22845	0.25714	0.42182	-0.79862	0.87955	0.23094	Dementia	-0.386	-1.028	3	4.5
	24	Yes	Male	16	0.23941	-1.22845	0.25714	0.42182	-0.79862	0.87955	0.23094	Dementia	-0.386	-0.649	3	7
	0	No	Male	16	-0.18885	-1.15624	0.02044	0.46515	0.70483	0.74091	0.09008	MCI	-0.651	-0.651	2.5	2.5
	6	No	Male	16	-0.18885	-1.15624	0.02044	0.46515	0.70483	0.74091	0.09008	MCI	-0.651	-0.637	2.5	3
	12	No	Male	16	-0.18885	-1.15624	0.02044	0.46515	0.70483	0.74091	0.09008	MCI	-0.651	-0.712	2.5	3
	18	No	Male	16	-0.18885	-1.15624	0.02044	0.46515	0.70483	0.74091	0.09008	MCI	-0.651	-0.834	2.5	3
	24	No	Male	16	-0.18885	-1.15624	0.02044	0.46515	0.70483	0.74091	0.09008	MCI	-0.651	-0.947	2.5	3.5
	0	Yes	Female	14	0.30981	-0.23511	-0.92852	-0.29512	1.29446	-2.91166	0.00487	MCI	-1.074	-1.074	1	1
	6	Yes	Female	14	0.30981	-0.23511	-0.92852	-0.29512	1.29446	-2.91166	0.00487	MCI	-1.074	-1.541	1	2
	12	Yes	Female	14	0.30981	-0.23511	-0.92852	-0.29512	1.29446	-2.91166	0.00487	Dementia	-1.074	-1.522	1	4
	18	Yes	Female	14	0.30981	-0.23511	-0.92852	-0.29512	1.29446	-2.91166	0.00487	Dementia	-1.074	-2.619	1	4.5
	24	Yes	Female	14	0.30981	-0.23511	-0.92852	-0.29512	1.29446	-2.91166	0.00487	Dementia	-1.074	-2.007	1	7
	0	No	Male	17	0.18662	-0.53314	-0.84107	-1.19339	-1.0291	-0.3359	-1.40059	MCI		-0.277		3
	6	No	Male	17	0.18662	-0.53314	-0.84107	-1.19339	-1.0291	-0.3359	-1.40059	MCI		-0.81		0.5
	18	No	Male	17	0.18662	-0.53314	-0.84107	-1.19339	-1.0291	-0.3359	-1.40059	MCI		-1.187
	0	Yes	Female	14	0.71128	-0.72977	1.19991	-0.7322	0.97968	-0.81868	-1.09379	MCI	-0.475	-0.475	2	2
	6	Yes	Female	14	0.71128	-0.72977	1.19991	-0.7322	0.97968	-0.81868	-1.09379	MCI	-0.475	-0.704	2	1.5
	12	Yes	Female	14	0.71128	-0.72977	1.19991	-0.7322	0.97968	-0.81868	-1.09379	Dementia	-0.475	-0.264	2	3.5
	18	Yes	Female	14	0.71128	-0.72977	1.19991	-0.7322	0.97968	-0.81868	-1.09379	Dementia	-0.475	-0.553	2	5
	24	Yes	Female	14	0.71128	-0.72977	1.19991	-0.7322	0.97968	-0.81868	-1.09379	Dementia	-0.475	-0.846	2	8
	0	Yes	Male	9	-1.54427	-0.25895	-0.11199	-0.40071	-1.58226	1.16542	1.83911	MCI	-0.073	-0.073	0.5	0.5
	6	Yes	Male	9	-1.54427	-0.25895	-0.11199	-0.40071	-1.58226	1.16542	1.83911	MCI	-0.073	0.278	0.5	0.5
	0	Yes	Male	16	1.77358	-1.31739	-1.1982	-0.06273	2.05276	0.99548	-5.73875	MCI	-0.071	-0.071	2.5	2.5
	6	Yes	Male	16	1.77358	-1.31739	-1.1982	-0.06273	2.05276	0.99548	-5.73875	MCI	-0.071	-0.27	2.5	3.5
	12	Yes	Male	16	1.77358	-1.31739	-1.1982	-0.06273	2.05276	0.99548	-5.73875	MCI	-0.071	-0.155	2.5	3.5
	24	Yes	Male	16	1.77358	-1.31739	-1.1982	-0.06273	2.05276	0.99548	-5.73875	MCI	-0.071	-1.078	2.5	4
	0	No	Male	20	-1.08788	1.05981	-0.18252	0.12861	-2.10976	0.4398	-0.8831	MCI	-0.374	-0.374	4	4
	6	No	Male	20	-1.08788	1.05981	-0.18252	0.12861	-2.10976	0.4398	-0.8831	MCI	-0.374	-0.224	4	4.5
	12	No	Male	20	-1.08788	1.05981	-0.18252	0.12861	-2.10976	0.4398	-0.8831	MCI	-0.374	-0.307	4	4.5
	24	No	Male	20	-1.08788	1.05981	-0.18252	0.12861	-2.10976	0.4398	-0.8831	Dementia	-0.374	-0.611	4	3
	36	No	Male	20	-1.08788	1.05981	-0.18252	0.12861	-2.10976	0.4398	-0.8831	Dementia	-0.374	-1.249	4
	0	Yes	Male	12	0.72394	1.16048	-0.44435	-0.63574	0.84278	1.31315	1.10072	MCI	-0.424	-0.424	1.5	1.5
	6	Yes	Male	12	0.72394	1.16048	-0.44435	-0.63574	0.84278	1.31315	1.10072	MCI	-0.424	-0.271	1.5	1
	12	Yes	Male	12	0.72394	1.16048	-0.44435	-0.63574	0.84278	1.31315	1.10072	MCI	-0.424	-0.19	1.5	1.5
	18	Yes	Male	12	0.72394	1.16048	-0.44435	-0.63574	0.84278	1.31315	1.10072	MCI	-0.424	-0.199	1.5	1.5
	24	Yes	Male	12	0.72394	1.16048	-0.44435	-0.63574	0.84278	1.31315	1.10072	Dementia	-0.424	-0.097	1.5	2.5
	36	Yes	Male	12	0.72394	1.16048	-0.44435	-0.63574	0.84278	1.31315	1.10072	Dementia	-0.424	-0.234	1.5	3.5
	48	Yes	Male	12	0.72394	1.16048	-0.44435	-0.63574	0.84278	1.31315	1.10072	Dementia	-0.424	-0.479	1.5	5
	60	Yes	Male	12	0.72394	1.16048	-0.44435	-0.63574	0.84278	1.31315	1.10072	Dementia	-0.424	-0.449	1.5	6
	0	Yes	Female	18	0.71902	0.09589	0.80258	0.01329	-0.85382	0.11898	-0.31382	MCI	0.633	0.633	2	2
	6	Yes	Female	18	0.71902	0.09589	0.80258	0.01329	-0.85382	0.11898	-0.31382	MCI	0.633	0.646	2	3
	12	Yes	Female	18	0.71902	0.09589	0.80258	0.01329	-0.85382	0.11898	-0.31382	MCI	0.633	0.972	2	3
	18	Yes	Female	18	0.71902	0.09589	0.80258	0.01329	-0.85382	0.11898	-0.31382	MCI	0.633	1.005	2	3.5
	24	Yes	Female	18	0.71902	0.09589	0.80258	0.01329	-0.85382	0.11898	-0.31382	MCI	0.633	0.618	2	3.5
	36	Yes	Female	18	0.71902	0.09589	0.80258	0.01329	-0.85382	0.11898	-0.31382	MCI	0.633	0.328	2	2.5
	48	Yes	Female	18	0.71902	0.09589	0.80258	0.01329	-0.85382	0.11898	-0.31382	Dementia	0.633	-0.527	2	5
	60	Yes	Female	18	0.71902	0.09589	0.80258	0.01329	-0.85382	0.11898	-0.31382	Dementia	0.633	-0.663	2	4.5
	72	Yes	Female	18	0.71902	0.09589	0.80258	0.01329	-0.85382	0.11898	-0.31382	Dementia	0.633	-1.222	2	8
	84	Yes	Female	18	0.71902	0.09589	0.80258	0.01329	-0.85382	0.11898	-0.31382	Dementia	0.633	-2.005	2	9
	96	Yes	Female	18	0.71902	0.09589	0.80258	0.01329	-0.85382	0.11898	-0.31382	Dementia	0.633	-2.35	2	9
	0	No	Female	20	0.72662	0.36624	2.05068	-0.16688	0.10597	-0.21222	-0.9909	MCI	-0.442	-0.442	3.5	3.5
	6	No	Female	20	0.72662	0.36624	2.05068	-0.16688	0.10597	-0.21222	-0.9909	Dementia	-0.442	-0.376	3.5	4.5
	12	No	Female	20	0.72662	0.36624	2.05068	-0.16688	0.10597	-0.21222	-0.9909	Dementia	-0.442	-0.729	3.5	5.5
	24	No	Female	20	0.72662	0.36624	2.05068	-0.16688	0.10597	-0.21222	-0.9909	Dementia	-0.442	-1.065	3.5	4.5
	36	No	Female	20	0.72662	0.36624	2.05068	-0.16688	0.10597	-0.21222	-0.9909	Dementia	-0.442	-1.492	3.5	8
	48	No	Female	20	0.72662	0.36624	2.05068	-0.16688	0.10597	-0.21222	-0.9909	Dementia	-0.442	-1.855	3.5	8
	0	Yes	Female	18	-0.26664	-0.74883	0.56467	0.69787	0.59722	-0.3806	-1.81233	MCI	0.078	0.078	2	2
	6	Yes	Female	18	-0.26664	-0.74883	0.56467	0.69787	0.59722	-0.3806	-1.81233	Dementia	0.078	-0.01	2	4.5
	12	Yes	Female	18	-0.26664	-0.74883	0.56467	0.69787	0.59722	-0.3806	-1.81233	Dementia	0.078	-0.245	2	4
	0	No	Male	18	-0.60504	-0.03754	-1.8547	-0.01542	-1.31866	0.61942	-0.04691	MCI	0.168	0.168	0	0
	6	No	Male	18	-0.60504	-0.03754	-1.8547	-0.01542	-1.31866	0.61942	-0.04691	MCI	0.168	-0.12	0	0.5
	12	No	Male	18	-0.60504	-0.03754	-1.8547	-0.01542	-1.31866	0.61942	-0.04691	MCI	0.168	-0.347	0	0
	24	No	Male	18	-0.60504	-0.03754	-1.8547	-0.01542	-1.31866	0.61942	-0.04691	MCI	0.168	-0.384	0	0.5
	36	No	Male	18	-0.60504	-0.03754	-1.8547	-0.01542	-1.31866	0.61942	-0.04691	MCI	0.168	-0.442	0	1
	48	No	Male	18	-0.60504	-0.03754	-1.8547	-0.01542	-1.31866	0.61942	-0.04691	MCI	0.168	-0.724	0	2
	0	No	Male	16	0.34862	-0.49123	0.09206	-1.06152	-0.34704	0.0407	-1.32649	MCI	0.057	0.057	2.5	2.5
	6	No	Male	16	0.34862	-0.49123	0.09206	-1.06152	-0.34704	0.0407	-1.32649	MCI	0.057	-0.309	2.5	2.5
	24	No	Male	16	0.34862	-0.49123	0.09206	-1.06152	-0.34704	0.0407	-1.32649	Dementia	0.057	-0.446	2.5	2.5
	48	No	Male	16	0.34862	-0.49123	0.09206	-1.06152	-0.34704	0.0407	-1.32649	Dementia	0.057	-0.903	2.5	4
	0	No	Female	14	-1.17619	0.98542	0.22394	-0.02349	0.66108	0.3403	0.36091	MCI	0.477	0.477	3.5	3.5
	12	No	Female	14	-1.17619	0.98542	0.22394	-0.02349	0.66108	0.3403	0.36091	MCI	0.477	0.456	3.5	2.5
	24	No	Female	14	-1.17619	0.98542	0.22394	-0.02349	0.66108	0.3403	0.36091	MCI	0.477	0.459	3.5	3
	36	No	Female	14	-1.17619	0.98542	0.22394	-0.02349	0.66108	0.3403	0.36091	MCI	0.477	0.021	3.5	3
	48	No	Female	14	-1.17619	0.98542	0.22394	-0.02349	0.66108	0.3403	0.36091	MCI	0.477	-0.288	3.5	4.5
	60	No	Female	14	-1.17619	0.98542	0.22394	-0.02349	0.66108	0.3403	0.36091	MCI	0.477	-0.455	3.5	4.5
	0	Yes	Male	20	-0.74768	-0.68546	-0.10329	-0.38882	-0.05354	-0.05131	0.202	MCI	0.147	0.147	2.5	2.5
	6	Yes	Male	20	-0.74768	-0.68546	-0.10329	-0.38882	-0.05354	-0.05131	0.202	MCI	0.147	0.036	2.5	3.5
	12	Yes	Male	20	-0.74768	-0.68546	-0.10329	-0.38882	-0.05354	-0.05131	0.202	MCI	0.147	0.286	2.5	1.5
	24	Yes	Male	20	-0.74768	-0.68546	-0.10329	-0.38882	-0.05354	-0.05131	0.202	MCI	0.147	-0.038	2.5	3
	36	Yes	Male	20	-0.74768	-0.68546	-0.10329	-0.38882	-0.05354	-0.05131	0.202	MCI	0.147	-0.028	2.5	4
	48	Yes	Male	20	-0.74768	-0.68546	-0.10329	-0.38882	-0.05354	-0.05131	0.202	MCI	0.147	-0.145	2.5	2
	0	No	Female	16	-1.30255	0.79677	-0.04353	-1.24505	-0.73142	0.23259	-1.48439	MCI	-0.961	-0.961	1	1
	6	No	Female	16	-1.30255	0.79677	-0.04353	-1.24505	-0.73142	0.23259	-1.48439	MCI	-0.961	-1.524	1	6
	0	Yes	Female	8	-1.03616	0.91278	-0.19893	-0.57355	-0.39054	-1.00829	0.08841	MCI	-0.479	-0.479	1.5	1.5
	6	Yes	Female	8	-1.03616	0.91278	-0.19893	-0.57355	-0.39054	-1.00829	0.08841	MCI	-0.479	-0.084	1.5	1.5
	12	Yes	Female	8	-1.03616	0.91278	-0.19893	-0.57355	-0.39054	-1.00829	0.08841	MCI	-0.479	0.071	1.5	0.5
	18	Yes	Female	8	-1.03616	0.91278	-0.19893	-0.57355	-0.39054	-1.00829	0.08841	MCI	-0.479	0.289	1.5	1.5
	36	Yes	Female	8	-1.03616	0.91278	-0.19893	-0.57355	-0.39054	-1.00829	0.08841	MCI	-0.479	0.016	1.5	0.5
	48	Yes	Female	8	-1.03616	0.91278	-0.19893	-0.57355	-0.39054	-1.00829	0.08841	MCI	-0.479	-0.327	1.5	1.5
	60	Yes	Female	8	-1.03616	0.91278	-0.19893	-0.57355	-0.39054	-1.00829	0.08841	MCI	-0.479	-0.201	1.5	1.5
	72	Yes	Female	8	-1.03616	0.91278	-0.19893	-0.57355	-0.39054	-1.00829	0.08841	MCI	-0.479	-0.689	1.5	1.5
	84	Yes	Female	8	-1.03616	0.91278	-0.19893	-0.57355	-0.39054	-1.00829	0.08841	MCI	-0.479	-0.987	1.5	2
	96	Yes	Female	8	-1.03616	0.91278	-0.19893	-0.57355	-0.39054	-1.00829	0.08841	MCI	-0.479	-0.295	1.5	2.5
	120	Yes	Female	8	-1.03616	0.91278	-0.19893	-0.57355	-0.39054	-1.00829	0.08841	MCI	-0.479	-0.418	1.5	3.5
	144	Yes	Female	8	-1.03616	0.91278	-0.19893	-0.57355	-0.39054	-1.00829	0.08841	MCI	-0.479	-0.382	1.5	2.5
	0	Yes	Female	18	1.78075	0.92999	-0.37038	-0.86612	-0.78521	0.65706	-0.26773	MCI	-0.634	-0.634	2	2
	6	Yes	Female	18	1.78075	0.92999	-0.37038	-0.86612	-0.78521	0.65706	-0.26773	MCI	-0.634	-0.777	2	2
	12	Yes	Female	18	1.78075	0.92999	-0.37038	-0.86612	-0.78521	0.65706	-0.26773	MCI	-0.634	-0.585	2	2.5
	18	Yes	Female	18	1.78075	0.92999	-0.37038	-0.86612	-0.78521	0.65706	-0.26773	MCI	-0.634	-0.804	2	2.5
	24	Yes	Female	18	1.78075	0.92999	-0.37038	-0.86612	-0.78521	0.65706	-0.26773	MCI	-0.634	-1.176	2	2.5
	36	Yes	Female	18	1.78075	0.92999	-0.37038	-0.86612	-0.78521	0.65706	-0.26773	MCI	-0.634	-1.259	2	3.5
	0	Yes	Male	18	-1.77476	-0.63766	-0.10268	-0.46945	-0.1834	0.77156	-0.22287	MCI	0.448	0.448	0.5	0.5
	6	Yes	Male	18	-1.77476	-0.63766	-0.10268	-0.46945	-0.1834	0.77156	-0.22287	MCI	0.448	0.886	0.5	0.5
	12	Yes	Male	18	-1.77476	-0.63766	-0.10268	-0.46945	-0.1834	0.77156	-0.22287	MCI	0.448	0.36	0.5	0.5
	18	Yes	Male	18	-1.77476	-0.63766	-0.10268	-0.46945	-0.1834	0.77156	-0.22287	MCI	0.448	1.171	0.5	0
	24	Yes	Male	18	-1.77476	-0.63766	-0.10268	-0.46945	-0.1834	0.77156	-0.22287	MCI	0.448	1.268	0.5	1
	0	No	Male	15	-1.18631	0.66613	1.29991	0.96064	0.75459	0.27706	-0.5843	MCI	-0.437	-0.437	3	3
	6	No	Male	15	-1.18631	0.66613	1.29991	0.96064	0.75459	0.27706	-0.5843	MCI	-0.437	0.095	3	2.5
	12	No	Male	15	-1.18631	0.66613	1.29991	0.96064	0.75459	0.27706	-0.5843	MCI	-0.437	0.019	3	4.5
	18	No	Male	15	-1.18631	0.66613	1.29991	0.96064	0.75459	0.27706	-0.5843	Dementia	-0.437	-0.188	3	4.5
	24	No	Male	15	-1.18631	0.66613	1.29991	0.96064	0.75459	0.27706	-0.5843	Dementia	-0.437	-0.125	3	3.5
	36	No	Male	15	-1.18631	0.66613	1.29991	0.96064	0.75459	0.27706	-0.5843	Dementia	-0.437	-0.036	3	3.5
	48	No	Male	15	-1.18631	0.66613	1.29991	0.96064	0.75459	0.27706	-0.5843	Dementia	-0.437	-0.225	3	4.5
	0	No	Male	18	-0.50546	1.13835	-0.06152	-0.29158	0.75659	-0.42822	0.44039	MCI	-0.876	-0.876	5	5
	24	No	Male	18	-0.50546	1.13835	-0.06152	-0.29158	0.75659	-0.42822	0.44039	MCI	-0.876	-0.73	5	8
	0	No	Male	18	1.18702	0.76489	-0.03522	0.46148	-0.46645	-0.07381	0.10678	MCI	-0.186	-0.186	2	2
	6	No	Male	18	1.18702	0.76489	-0.03522	0.46148	-0.46645	-0.07381	0.10678	MCI	-0.186	-0.089	2	3
	12	No	Male	18	1.18702	0.76489	-0.03522	0.46148	-0.46645	-0.07381	0.10678	MCI	-0.186	-0.145	2	3
	24	No	Male	18	1.18702	0.76489	-0.03522	0.46148	-0.46645	-0.07381	0.10678	MCI	-0.186	-0.269	2	3
	36	No	Male	18	1.18702	0.76489	-0.03522	0.46148	-0.46645	-0.07381	0.10678	Dementia	-0.186	-0.886	2	4
	48	No	Male	18	1.18702	0.76489	-0.03522	0.46148	-0.46645	-0.07381	0.10678	Dementia	-0.186	-0.807	2	3.5
	60	No	Male	18	1.18702	0.76489	-0.03522	0.46148	-0.46645	-0.07381	0.10678	Dementia	-0.186	-1.016	2	6
	0	No	Female	18	1.18406	-0.69298	0.57847	-0.28725	0.02258	-0.37326	-0.83756	MCI	-0.829	-0.829	1.5	1.5
	12	No	Female	18	1.18406	-0.69298	0.57847	-0.28725	0.02258	-0.37326	-0.83756	Dementia	-0.829	-1.466	1.5	3.5
	24	No	Female	18	1.18406	-0.69298	0.57847	-0.28725	0.02258	-0.37326	-0.83756	Dementia	-0.829	-1.621	1.5	5
	36	No	Female	18	1.18406	-0.69298	0.57847	-0.28725	0.02258	-0.37326	-0.83756	Dementia	-0.829	-2.22	1.5	7
	48	No	Female	18	1.18406	-0.69298	0.57847	-0.28725	0.02258	-0.37326	-0.83756	Dementia	-0.829	-2.127	1.5	11
	0	No	Female	20	-0.22138	0.12477	0.3216	-0.75974	0.57237	-3.28075	-1.42509	MCI	-0.129	-0.129	1	1
	6	No	Female	20	-0.22138	0.12477	0.3216	-0.75974	0.57237	-3.28075	-1.42509	MCI	-0.129	-0.323	1	1
	12	No	Female	20	-0.22138	0.12477	0.3216	-0.75974	0.57237	-3.28075	-1.42509	MCI	-0.129	-0.304	1	3
	18	No	Female	20	-0.22138	0.12477	0.3216	-0.75974	0.57237	-3.28075	-1.42509	MCI	-0.129	-0.682	1	2
	24	No	Female	20	-0.22138	0.12477	0.3216	-0.75974	0.57237	-3.28075	-1.42509	MCI	-0.129	-1.114	1	2.5
	0	No	Male	18	-0.45056	-1.49769	0.28231	0.76277	1.39289	0.71459	0.55197	MCI	-0.48	-0.48	0.5	0.5
	6	No	Male	18	-0.45056	-1.49769	0.28231	0.76277	1.39289	0.71459	0.55197	MCI	-0.48	-0.092	0.5	3
	12	No	Male	18	-0.45056	-1.49769	0.28231	0.76277	1.39289	0.71459	0.55197	Dementia	-0.48	-0.416	0.5	2.5
	18	No	Male	18	-0.45056	-1.49769	0.28231	0.76277	1.39289	0.71459	0.55197	Dementia	-0.48	-0.134	0.5	3
	24	No	Male	18	-0.45056	-1.49769	0.28231	0.76277	1.39289	0.71459	0.55197	Dementia	-0.48	-0.338	0.5	4.5
	0	Yes	Female	18	1.46357	1.34671	0.2161	-0.89334	-0.01285	0.72523	0.50451	MCI	-0.296	-0.296	2	2
	6	Yes	Female	18	1.46357	1.34671	0.2161	-0.89334	-0.01285	0.72523	0.50451	Dementia	-0.296	-0.123	2	2.5
	12	Yes	Female	18	1.46357	1.34671	0.2161	-0.89334	-0.01285	0.72523	0.50451	Dementia	-0.296	-0.203	2	2.5
	24	Yes	Female	18	1.46357	1.34671	0.2161	-0.89334	-0.01285	0.72523	0.50451	Dementia	-0.296	-0.061	2	4.5
	36	Yes	Female	18	1.46357	1.34671	0.2161	-0.89334	-0.01285	0.72523	0.50451	Dementia	-0.296	-0.809	2	4.5
	48	Yes	Female	18	1.46357	1.34671	0.2161	-0.89334	-0.01285	0.72523	0.50451	Dementia	-0.296	-1.389	2	6
	60	Yes	Female	18	1.46357	1.34671	0.2161	-0.89334	-0.01285	0.72523	0.50451	Dementia	-0.296	-0.852	2	7
	0	No	Male	18	-1.46137	1.81492	0.8262	-0.25459	-1.84378	0.11085	1.18152	MCI	0.208	0.208	0.5	0.5
	6	No	Male	18	-1.46137	1.81492	0.8262	-0.25459	-1.84378	0.11085	1.18152	MCI	0.208	0.01	0.5	0.5
	12	No	Male	18	-1.46137	1.81492	0.8262	-0.25459	-1.84378	0.11085	1.18152	MCI	0.208	0.048	0.5	0.5
	18	No	Male	18	-1.46137	1.81492	0.8262	-0.25459	-1.84378	0.11085	1.18152	MCI	0.208	0.008	0.5	0.5
	24	No	Male	18	-1.46137	1.81492	0.8262	-0.25459	-1.84378	0.11085	1.18152	MCI	0.208	0.287	0.5	0.5
	36	No	Male	18	-1.46137	1.81492	0.8262	-0.25459	-1.84378	0.11085	1.18152	MCI	0.208	-0.158	0.5	0.5
	0	Yes	Female	14	1.20838	-0.37945	-0.56287	0.61141	0.77388	-2.93958	0.13767	MCI	-0.451	-0.451	3.5	3.5
	12	Yes	Female	14	1.20838	-0.37945	-0.56287	0.61141	0.77388	-2.93958	0.13767	Dementia	-0.451	-1.031	3.5	5
	0	No	Female	16	0.24101	-1.1942	0.35384	-1.17604	-0.75629	0.10702	-0.47872	MCI	1.125	1.125	0.5	0.5
	6	No	Female	16	0.24101	-1.1942	0.35384	-1.17604	-0.75629	0.10702	-0.47872	MCI	1.125	1.393	0.5	0.5
	12	No	Female	16	0.24101	-1.1942	0.35384	-1.17604	-0.75629	0.10702	-0.47872	Normal cognition	1.125	0.955	0.5	0.5
	0	No	Male	16	-0.70761	0.63937	0.51786	-0.31728	0.37029	1.08434	0.30793	MCI	0.043	0.043	2	2
	6	No	Male	16	-0.70761	0.63937	0.51786	-0.31728	0.37029	1.08434	0.30793	MCI	0.043	-0.372	2	2
	12	No	Male	16	-0.70761	0.63937	0.51786	-0.31728	0.37029	1.08434	0.30793	MCI	0.043	-0.156	2	2
	24	No	Male	16	-0.70761	0.63937	0.51786	-0.31728	0.37029	1.08434	0.30793	MCI	0.043	-0.72	2	0.5
	0	Yes	Male	12	-0.79811	1.43943	-0.27341	-0.59784	-0.0146	0.95869	-0.29423	MCI	-0.039	-0.039	1	1
	6	Yes	Male	12	-0.79811	1.43943	-0.27341	-0.59784	-0.0146	0.95869	-0.29423	MCI	-0.039	-0.05	1	0.5
	12	Yes	Male	12	-0.79811	1.43943	-0.27341	-0.59784	-0.0146	0.95869	-0.29423	MCI	-0.039	-0.192	1	1
	24	Yes	Male	12	-0.79811	1.43943	-0.27341	-0.59784	-0.0146	0.95869	-0.29423	MCI	-0.039	0.048	1	1
	36	Yes	Male	12	-0.79811	1.43943	-0.27341	-0.59784	-0.0146	0.95869	-0.29423	MCI	-0.039	0.058	1	0
	48	Yes	Male	12	-0.79811	1.43943	-0.27341	-0.59784	-0.0146	0.95869	-0.29423	MCI	-0.039	-0.274	1	0.5
	60	Yes	Male	12	-0.79811	1.43943	-0.27341	-0.59784	-0.0146	0.95869	-0.29423	MCI	-0.039	0.126	1	1
	72	Yes	Male	12	-0.79811	1.43943	-0.27341	-0.59784	-0.0146	0.95869	-0.29423	MCI	-0.039	0.218	1	0.5
	84	Yes	Male	12	-0.79811	1.43943	-0.27341	-0.59784	-0.0146	0.95869	-0.29423	MCI	-0.039	-0.303	1	2.5
	96	Yes	Male	12	-0.79811	1.43943	-0.27341	-0.59784	-0.0146	0.95869	-0.29423	MCI	-0.039	-0.469	1	1.5
	0	Yes	Female	16	0.46696	-1.28463	0.40909	-0.08592	-0.33722	0.66411	-0.19903	MCI	-0.572	-0.572	2	2
	6	Yes	Female	16	0.46696	-1.28463	0.40909	-0.08592	-0.33722	0.66411	-0.19903	MCI	-0.572	-1.113	2	3
	12	Yes	Female	16	0.46696	-1.28463	0.40909	-0.08592	-0.33722	0.66411	-0.19903	Dementia	-0.572	-1.161	2	6
	18	Yes	Female	16	0.46696	-1.28463	0.40909	-0.08592	-0.33722	0.66411	-0.19903	Dementia	-0.572	-1.62	2	8
	24	Yes	Female	16	0.46696	-1.28463	0.40909	-0.08592	-0.33722	0.66411	-0.19903	Dementia	-0.572	-1.933	2	11
	0	Yes	Female	16	-0.0617	-0.99064	-0.49258	0.8667	0.56237	0.47832	0.55421	MCI	-0.192	-0.192	1	1
	6	Yes	Female	16	-0.0617	-0.99064	-0.49258	0.8667	0.56237	0.47832	0.55421	MCI	-0.192	-0.104	1	1.5
	12	Yes	Female	16	-0.0617	-0.99064	-0.49258	0.8667	0.56237	0.47832	0.55421	Dementia	-0.192	-0.495	1	2
	18	Yes	Female	16	-0.0617	-0.99064	-0.49258	0.8667	0.56237	0.47832	0.55421	Dementia	-0.192	-0.429	1	2.5
	24	Yes	Female	16	-0.0617	-0.99064	-0.49258	0.8667	0.56237	0.47832	0.55421	Dementia	-0.192	-0.778	1	3
	36	Yes	Female	16	-0.0617	-0.99064	-0.49258	0.8667	0.56237	0.47832	0.55421	Dementia	-0.192	-1.304	1	5
	0	No	Male	16	0.07392	-0.32782	-0.11673	0.36368	-0.01085	-0.29172	0.11283	MCI	0.051	0.051	1	1
	6	No	Male	16	0.07392	-0.32782	-0.11673	0.36368	-0.01085	-0.29172	0.11283	MCI	0.051	-0.065	1	1.5
	12	No	Male	16	0.07392	-0.32782	-0.11673	0.36368	-0.01085	-0.29172	0.11283	MCI	0.051	0.045	1	2
	18	No	Male	16	0.07392	-0.32782	-0.11673	0.36368	-0.01085	-0.29172	0.11283	MCI	0.051	-0.076	1	1.5
	24	No	Male	16	0.07392	-0.32782	-0.11673	0.36368	-0.01085	-0.29172	0.11283	MCI	0.051	-0.122	1	3
	36	No	Male	16	0.07392	-0.32782	-0.11673	0.36368	-0.01085	-0.29172	0.11283	Dementia	0.051	-0.318	1	4
	0	No	Male	20	-0.9368	0.69506	-0.21841	-0.81951	0.90206	1.11106	-0.2899	MCI	0.748	0.748	2.5	2.5
	6	No	Male	20	-0.9368	0.69506	-0.21841	-0.81951	0.90206	1.11106	-0.2899	MCI	0.748	0.176	2.5	3.5
	12	No	Male	20	-0.9368	0.69506	-0.21841	-0.81951	0.90206	1.11106	-0.2899	MCI	0.748	0.248	2.5	2
	18	No	Male	20	-0.9368	0.69506	-0.21841	-0.81951	0.90206	1.11106	-0.2899	Dementia	0.748	0.688	2.5	5
	0	No	Female	12	-1.28117	-1.26671	-0.39448	-0.53637	-0.29474	-1.49996	-1.4798	MCI	0.591	0.591	1	1
	6	No	Female	12	-1.28117	-1.26671	-0.39448	-0.53637	-0.29474	-1.49996	-1.4798	MCI	0.591	0.638	1	0.5
	12	No	Female	12	-1.28117	-1.26671	-0.39448	-0.53637	-0.29474	-1.49996	-1.4798	MCI	0.591	0.794	1	1
	18	No	Female	12	-1.28117	-1.26671	-0.39448	-0.53637	-0.29474	-1.49996	-1.4798	MCI	0.591	0.297	1	0.5
	24	No	Female	12	-1.28117	-1.26671	-0.39448	-0.53637	-0.29474	-1.49996	-1.4798	MCI	0.591	0.314	1	0.5
	36	No	Female	12	-1.28117	-1.26671	-0.39448	-0.53637	-0.29474	-1.49996	-1.4798	MCI	0.591	0.541	1	1.5
	0	No	Female	9	0.66906	-0.63275	0.36675	-0.48738	-2.20825	0.65998	-1.21093	MCI	-0.955	-0.955	2	2
	6	No	Female	9	0.66906	-0.63275	0.36675	-0.48738	-2.20825	0.65998	-1.21093	MCI	-0.955	-1.161	2	2
	12	No	Female	9	0.66906	-0.63275	0.36675	-0.48738	-2.20825	0.65998	-1.21093	Dementia	-0.955	-1.156	2	2
	18	No	Female	9	0.66906	-0.63275	0.36675	-0.48738	-2.20825	0.65998	-1.21093	Dementia	-0.955	-1.302	2	3
	24	No	Female	9	0.66906	-0.63275	0.36675	-0.48738	-2.20825	0.65998	-1.21093	Dementia	-0.955	-1.182	2	4
	0	No	Male	16	-1.55941	-0.12649	0.61786	0.13579	1.87512	-0.09527	0.55859	MCI	0.075	0.075	1.5	1.5
	6	No	Male	16	-1.55941	-0.12649	0.61786	0.13579	1.87512	-0.09527	0.55859	MCI	0.075	0.896	1.5	1
	12	No	Male	16	-1.55941	-0.12649	0.61786	0.13579	1.87512	-0.09527	0.55859	MCI	0.075	-0.233	1.5	0.5
	18	No	Male	16	-1.55941	-0.12649	0.61786	0.13579	1.87512	-0.09527	0.55859	MCI	0.075	0.025	1.5	2
	24	No	Male	16	-1.55941	-0.12649	0.61786	0.13579	1.87512	-0.09527	0.55859	MCI	0.075	0.485	1.5	1.5
	36	No	Male	16	-1.55941	-0.12649	0.61786	0.13579	1.87512	-0.09527	0.55859	MCI	0.075	0.432	1.5	1
	48	No	Male	16	-1.55941	-0.12649	0.61786	0.13579	1.87512	-0.09527	0.55859	MCI	0.075	0.293	1.5	0
	0	Yes	Female	8	-0.29618	-0.53915	0.34285	-1.22347	-0.11545	0.96506	0.00025	MCI	0.228	0.228	1	1
	6	Yes	Female	8	-0.29618	-0.53915	0.34285	-1.22347	-0.11545	0.96506	0.00025	MCI	0.228	0.287	1	1
	12	Yes	Female	8	-0.29618	-0.53915	0.34285	-1.22347	-0.11545	0.96506	0.00025	MCI	0.228	0.188	1	1
	18	Yes	Female	8	-0.29618	-0.53915	0.34285	-1.22347	-0.11545	0.96506	0.00025	MCI	0.228	-0.134	1	1
	24	Yes	Female	8	-0.29618	-0.53915	0.34285	-1.22347	-0.11545	0.96506	0.00025	MCI	0.228	-0.256	1	2
	36	Yes	Female	8	-0.29618	-0.53915	0.34285	-1.22347	-0.11545	0.96506	0.00025	Dementia	0.228	-0.149	1	2.5
	0	Yes	Male	20	-0.50264	-0.58384	-0.44687	1.23348	1.37755	0.16526	-2.19173	MCI	0.262	0.262	1	1
	6	Yes	Male	20	-0.50264	-0.58384	-0.44687	1.23348	1.37755	0.16526	-2.19173	MCI	0.262	0.652	1	0.5
	12	Yes	Male	20	-0.50264	-0.58384	-0.44687	1.23348	1.37755	0.16526	-2.19173	MCI	0.262	0.087	1	1.5
	24	Yes	Male	20	-0.50264	-0.58384	-0.44687	1.23348	1.37755	0.16526	-2.19173	MCI	0.262	0.137	1	1
	36	Yes	Male	20	-0.50264	-0.58384	-0.44687	1.23348	1.37755	0.16526	-2.19173	MCI	0.262	-0.21	1	0.5
	48	Yes	Male	20	-0.50264	-0.58384	-0.44687	1.23348	1.37755	0.16526	-2.19173	MCI	0.262	-0.412	1	1
	60	Yes	Male	20	-0.50264	-0.58384	-0.44687	1.23348	1.37755	0.16526	-2.19173	Dementia	0.262	-0.866	1	2
	0	No	Male	20	1.33612	1.26075	0.16648	-0.66715	-0.13375	-0.14795	-0.58155	MCI	0.623	0.623	1	1
	6	No	Male	20	1.33612	1.26075	0.16648	-0.66715	-0.13375	-0.14795	-0.58155	MCI	0.623	0.259	1	1
	12	No	Male	20	1.33612	1.26075	0.16648	-0.66715	-0.13375	-0.14795	-0.58155	MCI	0.623	0.244	1	1
	24	No	Male	20	1.33612	1.26075	0.16648	-0.66715	-0.13375	-0.14795	-0.58155	MCI	0.623	0.63	1	1
	36	No	Male	20	1.33612	1.26075	0.16648	-0.66715	-0.13375	-0.14795	-0.58155	MCI	0.623	0.298	1	1
	48	No	Male	20	1.33612	1.26075	0.16648	-0.66715	-0.13375	-0.14795	-0.58155	MCI	0.623	0.038	1	2.5
	60	No	Male	20	1.33612	1.26075	0.16648	-0.66715	-0.13375	-0.14795	-0.58155	MCI	0.623	0.809	1	2
	0	No	Male	16	1.73962	-0.00189	-0.00551	0.03757	-0.66289	1.68247	1.63643	MCI	-0.591	-0.591	4	4
	6	No	Male	16	1.73962	-0.00189	-0.00551	0.03757	-0.66289	1.68247	1.63643	Dementia	-0.591	-0.947	4	4.5
	12	No	Male	16	1.73962	-0.00189	-0.00551	0.03757	-0.66289	1.68247	1.63643	Dementia	-0.591	-1.623	4	4
	18	No	Male	16	1.73962	-0.00189	-0.00551	0.03757	-0.66289	1.68247	1.63643	Dementia	-0.591	-2.674	4	7
	0	Yes	Male	16	0.48322	-0.86812	-0.44577	0.85498	-0.35777	0.13401	0.57292	MCI	0.406	0.406	0.5	0.5
	6	Yes	Male	16	0.48322	-0.86812	-0.44577	0.85498	-0.35777	0.13401	0.57292	MCI	0.406	0.129	0.5	1
	12	Yes	Male	16	0.48322	-0.86812	-0.44577	0.85498	-0.35777	0.13401	0.57292	MCI	0.406	0.096	0.5	1.5
	18	Yes	Male	16	0.48322	-0.86812	-0.44577	0.85498	-0.35777	0.13401	0.57292	MCI	0.406	0.412	0.5	2.5
	24	Yes	Male	16	0.48322	-0.86812	-0.44577	0.85498	-0.35777	0.13401	0.57292	MCI	0.406	0.259	0.5	2.5
	0	Yes	Male	10	-0.10467	-1.28781	0.52946	1.81164	0.19639	0.62043	-0.84566	MCI	-0.87	-0.87	1.5	1.5
	6	Yes	Male	10	-0.10467	-1.28781	0.52946	1.81164	0.19639	0.62043	-0.84566	MCI	-0.87	-0.803	1.5	1.5
	0	Yes	Male	16	0.66637	-0.7315	0.38897	-0.97935	1.89419	0.02292	-0.22565	MCI	-0.266	-0.266	2	2
	6	Yes	Male	16	0.66637	-0.7315	0.38897	-0.97935	1.89419	0.02292	-0.22565	MCI	-0.266	-0.182	2	1.5
	12	Yes	Male	16	0.66637	-0.7315	0.38897	-0.97935	1.89419	0.02292	-0.22565	MCI	-0.266	-0.812	2	2.5
	18	Yes	Male	16	0.66637	-0.7315	0.38897	-0.97935	1.89419	0.02292	-0.22565	Dementia	-0.266	-0.65	2	2.5
	36	Yes	Male	16	0.66637	-0.7315	0.38897	-0.97935	1.89419	0.02292	-0.22565	Dementia	-0.266		2
	0	Yes	Female	16	0.37057	-0.03468	-0.35192	-1.01341	0.25114	-0.09697	-0.49092	MCI	-0.118	-0.118	1.5	1.5
	6	Yes	Female	16	0.37057	-0.03468	-0.35192	-1.01341	0.25114	-0.09697	-0.49092	MCI	-0.118	-0.01	1.5	1.5
	12	Yes	Female	16	0.37057	-0.03468	-0.35192	-1.01341	0.25114	-0.09697	-0.49092	MCI	-0.118	-0.31	1.5	2
	18	Yes	Female	16	0.37057	-0.03468	-0.35192	-1.01341	0.25114	-0.09697	-0.49092	MCI	-0.118	-0.044	1.5	2
	24	Yes	Female	16	0.37057	-0.03468	-0.35192	-1.01341	0.25114	-0.09697	-0.49092	MCI	-0.118	-0.581	1.5	2
	0	No	Female	14	-0.03156	0.30104	0.16219	-0.29728	1.22737	0.80039	-0.17897	MCI	-0.596	-0.596	1	1
	6	No	Female	14	-0.03156	0.30104	0.16219	-0.29728	1.22737	0.80039	-0.17897	MCI	-0.596	-0.702	1	1.5
	12	No	Female	14	-0.03156	0.30104	0.16219	-0.29728	1.22737	0.80039	-0.17897	MCI	-0.596	-0.497	1	1.5
	18	No	Female	14	-0.03156	0.30104	0.16219	-0.29728	1.22737	0.80039	-0.17897	MCI	-0.596	-0.509	1	1.5
	24	No	Female	14	-0.03156	0.30104	0.16219	-0.29728	1.22737	0.80039	-0.17897	MCI	-0.596	-0.823	1	3
	36	No	Female	14	-0.03156	0.30104	0.16219	-0.29728	1.22737	0.80039	-0.17897	Dementia	-0.596	-1.076	1	3.5
	0	No	Male	20	-1.44901	-0.56283	-0.2608	-0.08008	0.25884	1.08699	2.34566	MCI	-0.719	-0.719	1	1
	6	No	Male	20	-1.44901	-0.56283	-0.2608	-0.08008	0.25884	1.08699	2.34566	MCI	-0.719	-0.449	1	1
	12	No	Male	20	-1.44901	-0.56283	-0.2608	-0.08008	0.25884	1.08699	2.34566	MCI	-0.719	-0.94	1	1
	18	No	Male	20	-1.44901	-0.56283	-0.2608	-0.08008	0.25884	1.08699	2.34566	MCI	-0.719	-0.482	1	1
	24	No	Male	20	-1.44901	-0.56283	-0.2608	-0.08008	0.25884	1.08699	2.34566	MCI	-0.719	-0.418	1	4
	0	Yes	Male	12	-0.16303	-0.59313	-0.53275	-0.56293	0.59866	-1.84842	-0.99546	MCI	-0.89	-0.89	1	1
	6	Yes	Male	12	-0.16303	-0.59313	-0.53275	-0.56293	0.59866	-1.84842	-0.99546	MCI	-0.89	-0.337	1	2
	12	Yes	Male	12	-0.16303	-0.59313	-0.53275	-0.56293	0.59866	-1.84842	-0.99546	MCI	-0.89	-0.819	1	2
	18	Yes	Male	12	-0.16303	-0.59313	-0.53275	-0.56293	0.59866	-1.84842	-0.99546	MCI	-0.89	-0.658	1	2
	24	Yes	Male	12	-0.16303	-0.59313	-0.53275	-0.56293	0.59866	-1.84842	-0.99546	MCI	-0.89	-0.246	1	1.5
	0	Yes	Female	12	1.56819	0.12834	0.28118	0.29073	-0.38911	0.39861	-0.07342	MCI	0.167	0.167	1.5	1.5
	6	Yes	Female	12	1.56819	0.12834	0.28118	0.29073	-0.38911	0.39861	-0.07342	MCI	0.167	-0.035	1.5	2.5
	12	Yes	Female	12	1.56819	0.12834	0.28118	0.29073	-0.38911	0.39861	-0.07342	MCI	0.167	-0.183	1.5	3
	24	Yes	Female	12	1.56819	0.12834	0.28118	0.29073	-0.38911	0.39861	-0.07342	Dementia	0.167	-0.608	1.5	4.5
	36	Yes	Female	12	1.56819	0.12834	0.28118	0.29073	-0.38911	0.39861	-0.07342	Dementia	0.167	-1.252	1.5	5.5
	48	Yes	Female	12	1.56819	0.12834	0.28118	0.29073	-0.38911	0.39861	-0.07342	Dementia	0.167	-1.804	1.5	11
	0	No	Male	16	-1.17102	1.7049	-0.05145	-0.99369	-0.89268	1.22322	-1.21555	MCI	0.422	0.422	1	1
	6	No	Male	16	-1.17102	1.7049	-0.05145	-0.99369	-0.89268	1.22322	-1.21555	MCI	0.422	0.251	1	0.5
	12	No	Male	16	-1.17102	1.7049	-0.05145	-0.99369	-0.89268	1.22322	-1.21555	MCI	0.422	0.181	1	1
	18	No	Male	16	-1.17102	1.7049	-0.05145	-0.99369	-0.89268	1.22322	-1.21555	MCI	0.422	0.531	1	0.5
	24	No	Male	16	-1.17102	1.7049	-0.05145	-0.99369	-0.89268	1.22322	-1.21555	MCI	0.422	0.429	1	0.5
	36	No	Male	16	-1.17102	1.7049	-0.05145	-0.99369	-0.89268	1.22322	-1.21555	Normal cognition	0.422	0.443	1	0
	48	No	Male	16	-1.17102	1.7049	-0.05145	-0.99369	-0.89268	1.22322	-1.21555	Normal cognition	0.422	0.596	1	0
	60	No	Male	16	-1.17102	1.7049	-0.05145	-0.99369	-0.89268	1.22322	-1.21555	Normal cognition	0.422	0.532	1	0
	72	No	Male	16	-1.17102	1.7049	-0.05145	-0.99369	-0.89268	1.22322	-1.21555	Normal cognition	0.422	0.513	1	0
	84	No	Male	16	-1.17102	1.7049	-0.05145	-0.99369	-0.89268	1.22322	-1.21555	Normal cognition	0.422	0.591	1	0
	96	No	Male	16	-1.17102	1.7049	-0.05145	-0.99369	-0.89268	1.22322	-1.21555	Normal cognition	0.422	0.992	1	0
	108	No	Male	16	-1.17102	1.7049	-0.05145	-0.99369	-0.89268	1.22322	-1.21555	MCI	0.422	0.283	1	0
	132	No	Male	16	-1.17102	1.7049	-0.05145	-0.99369	-0.89268	1.22322	-1.21555		0.422	-0.132	1	1.5
	0	No	Male	18	-0.14202	0.71717	-0.18736	0.06624	-0.47969	0.49382	-0.26805	MCI	-0.213	-0.213	2.5	2.5
	6	No	Male	18	-0.14202	0.71717	-0.18736	0.06624	-0.47969	0.49382	-0.26805	MCI	-0.213	-0.132	2.5	3.5
	12	No	Male	18	-0.14202	0.71717	-0.18736	0.06624	-0.47969	0.49382	-0.26805	MCI	-0.213	-0.179	2.5	3.5
	18	No	Male	18	-0.14202	0.71717	-0.18736	0.06624	-0.47969	0.49382	-0.26805	Dementia	-0.213	-0.55	2.5	4.5
	24	No	Male	18	-0.14202	0.71717	-0.18736	0.06624	-0.47969	0.49382	-0.26805	Dementia	-0.213	-1.061	2.5	7.5
	36	No	Male	18	-0.14202	0.71717	-0.18736	0.06624	-0.47969	0.49382	-0.26805	Dementia	-0.213	-1.375	2.5	11
	48	No	Male	18	-0.14202	0.71717	-0.18736	0.06624	-0.47969	0.49382	-0.26805	Dementia	-0.213		2.5	18
	0	Yes	Female	16	-0.97131	0.21919	-0.74579	-0.80503	0.04007	0.53888	-1.05833	MCI	-1.419	-1.419	2	2
	6	Yes	Female	16	-0.97131	0.21919	-0.74579	-0.80503	0.04007	0.53888	-1.05833	Dementia	-1.419	-1.633	2	3.5
	12	Yes	Female	16	-0.97131	0.21919	-0.74579	-0.80503	0.04007	0.53888	-1.05833	Dementia	-1.419	-1.823	2	2.5
	18	Yes	Female	16	-0.97131	0.21919	-0.74579	-0.80503	0.04007	0.53888	-1.05833	Dementia	-1.419	-1.773	2	6
	0	Yes	Male	18	-0.65894	0.69189	-0.03675	-1.07291	-0.02635	-0.65637	-0.15616	MCI	0.219	0.219	1.5	1.5
	12	Yes	Male	18	-0.65894	0.69189	-0.03675	-1.07291	-0.02635	-0.65637	-0.15616	MCI	0.219	0.192	1.5	1.5
	24	Yes	Male	18	-0.65894	0.69189	-0.03675	-1.07291	-0.02635	-0.65637	-0.15616	MCI	0.219	-0.026	1.5	1.5
	36	Yes	Male	18	-0.65894	0.69189	-0.03675	-1.07291	-0.02635	-0.65637	-0.15616	MCI	0.219	-0.025	1.5	2
	48	Yes	Male	18	-0.65894	0.69189	-0.03675	-1.07291	-0.02635	-0.65637	-0.15616	MCI	0.219	0.362	1.5	1.5
	60	Yes	Male	18	-0.65894	0.69189	-0.03675	-1.07291	-0.02635	-0.65637	-0.15616	MCI	0.219	-0.164	1.5	1
	0	Yes	Male	17	-0.07482	-0.73035	0.4503	0.06371	0.02466	0.44638	-0.17316	MCI	0.244	0.244	0.5	0.5
	6	Yes	Male	17	-0.07482	-0.73035	0.4503	0.06371	0.02466	0.44638	-0.17316	MCI	0.244	0.356	0.5	0.5
	12	Yes	Male	17	-0.07482	-0.73035	0.4503	0.06371	0.02466	0.44638	-0.17316	MCI	0.244	0.356	0.5	1
	18	Yes	Male	17	-0.07482	-0.73035	0.4503	0.06371	0.02466	0.44638	-0.17316	MCI	0.244	-0.058	0.5	1
	24	Yes	Male	17	-0.07482	-0.73035	0.4503	0.06371	0.02466	0.44638	-0.17316	MCI	0.244	0.014	0.5	1.5
	36	Yes	Male	17	-0.07482	-0.73035	0.4503	0.06371	0.02466	0.44638	-0.17316	MCI	0.244	0.137	0.5	0.5
	48	Yes	Male	17	-0.07482	-0.73035	0.4503	0.06371	0.02466	0.44638	-0.17316	MCI	0.244	-0.127	0.5	1.5
	0	Yes	Female	12	1.05721	-0.7684	0.23744	-0.7994	-0.67736	-0.07722	0.21851	MCI	0.536	0.536	0.5	0.5
	6	Yes	Female	12	1.05721	-0.7684	0.23744	-0.7994	-0.67736	-0.07722	0.21851	MCI	0.536	0.457	0.5	0.5
	12	Yes	Female	12	1.05721	-0.7684	0.23744	-0.7994	-0.67736	-0.07722	0.21851	MCI	0.536	-0.007	0.5	3.5
	18	Yes	Female	12	1.05721	-0.7684	0.23744	-0.7994	-0.67736	-0.07722	0.21851	MCI	0.536	-0.223	0.5	1
	36	Yes	Female	12	1.05721	-0.7684	0.23744	-0.7994	-0.67736	-0.07722	0.21851	MCI	0.536	-0.134	0.5	3

## Sheet: Figure 2
Figure 2. Longitudinal cognitive outcomes of dementia participants in ADNI.
	Time (months)	Any E4	core AD score	sTNFR1 score	sTREM2 score	Diagnosis	Baseline ADNI-Mem-EF	ADNI-Mem-EF	Baseline CDR-SB	CDR-SB
	0	1	-1.23401	0.39822	1.78997	Dementia	-0.98	-0.98	4.5	4.5
	6	1	-1.23401	0.39822	1.78997	Dementia	-0.98	-0.651	4.5	6
	12	1	-1.23401	0.39822	1.78997	Dementia	-0.98	-0.931	4.5	3.5
	24	1	-1.23401	0.39822	1.78997	Dementia	-0.98	-1.398	4.5	8
	0	1	-0.06312	-1.77584	3.30926	Dementia	-0.552	-0.552	5	5
	6	1	-0.06312	-1.77584	3.30926	Dementia	-0.552	-0.534	5	2.5
	12	1	-0.06312	-1.77584	3.30926	Dementia	-0.552	-0.606	5	4
	24	1	-0.06312	-1.77584	3.30926	Dementia	-0.552	-1.247	5	5
	0	1	-1.08576	0.16126	-0.70902	Dementia	-1.95	-1.95	4	4
	6	1	-1.08576	0.16126	-0.70902	Dementia	-1.95	-2.113	4	5
	12	1	-1.08576	0.16126	-0.70902	Dementia	-1.95	-2.186	4	4.5
	24	1	-1.08576	0.16126	-0.70902	Dementia	-1.95	-2.648	4	8
	0	1	0.68553	0.92445	1.53694	Dementia	-0.513	-0.513	4	4
	6	1	0.68553	0.92445	1.53694	Dementia	-0.513	-0.48	4	4
	12	1	0.68553	0.92445	1.53694	Dementia	-0.513	-0.214	4	4
	24	1	0.68553	0.92445	1.53694	Dementia	-0.513	-0.653	4	4.5
	0	1	1.38691	0.23001	-0.04093	Dementia	-1.033	-1.033	2.5	2.5
	6	1	1.38691	0.23001	-0.04093	Dementia	-1.033	-0.4	2.5	4
	12	1	1.38691	0.23001	-0.04093	Dementia	-1.033	-0.859	2.5	3
	24	1	1.38691	0.23001	-0.04093	Dementia	-1.033	-1.265	2.5	6
	0	1	-0.59897	-0.61272	-0.06048	Dementia	-0.34	-0.34	2	2
	6	1	-0.59897	-0.61272	-0.06048	Dementia	-0.34	-0.101	2	2.5
	12	1	-0.59897	-0.61272	-0.06048	Dementia	-0.34	-0.211	2	3
	24	1	-0.59897	-0.61272	-0.06048	Dementia	-0.34	-0.353	2	3
	36	1	-0.59897	-0.61272	-0.06048	Dementia	-0.34	-0.691	2	4.5
	48	1	-0.59897	-0.61272	-0.06048	Dementia	-0.34	-0.362	2	4
	0	1	-0.81996	-0.62329	-1.11058	Dementia	-1.564	-1.564	8	8
	6	1	-0.81996	-0.62329	-1.11058	Dementia	-1.564	-2.077	8	9
	12	1	-0.81996	-0.62329	-1.11058	Dementia	-1.564	-2.815	8	15
	24	1	-0.81996	-0.62329	-1.11058	Dementia	-1.564		8	17
	0	1	0.43825	0.31184	-0.46915	Dementia	-1.885	-1.885	5	5
	6	1	0.43825	0.31184	-0.46915	Dementia	-1.885	-2.156	5	5
	12	1	0.43825	0.31184	-0.46915	Dementia	-1.885	-2.064	5	9
	24	1	0.43825	0.31184	-0.46915	Dementia	-1.885	-2.373	5	7
	0	0	-0.59664	-0.06418	-0.14457	Dementia	-0.667	-0.667	4.5	4.5
	6	0	-0.59664	-0.06418	-0.14457	Dementia	-0.667	-0.48	4.5	4.5
	12	0	-0.59664	-0.06418	-0.14457	Dementia	-0.667	-0.826	4.5	4.5
	24	0	-0.59664	-0.06418	-0.14457	Dementia	-0.667	-0.351	4.5	5
	0	1	0.46588	0.06701	-0.75614	Dementia	-0.184	-0.184	3.5	3.5
	6	1	0.46588	0.06701	-0.75614	Dementia	-0.184	-0.378	3.5	4
	12	1	0.46588	0.06701	-0.75614	Dementia	-0.184	-0.617	3.5	4.5
	24	1	0.46588	0.06701	-0.75614	Dementia	-0.184	-1.139	3.5	7
	36	1	0.46588	0.06701	-0.75614	Dementia	-0.184	-1.246	3.5	10
	48	1	0.46588	0.06701	-0.75614	Dementia	-0.184	-2.063	3.5	11
	0	0	-0.87341	-0.77844	-1.17874	Dementia	-2.028	-2.028	4.5	4.5
	6	0	-0.87341	-0.77844	-1.17874	Dementia	-2.028	-2.03	4.5	5
	12	0	-0.87341	-0.77844	-1.17874	Dementia	-2.028	-2.537	4.5	7
	24	0	-0.87341	-0.77844	-1.17874	Dementia	-2.028	-2.552	4.5	12
	0	0	-1.24769	0.65186	-0.89115	Dementia	-0.106	-0.106	4.5	4.5
	6	0	-1.24769	0.65186	-0.89115	Dementia	-0.106	-0.768	4.5	5
	12	0	-1.24769	0.65186	-0.89115	Dementia	-0.106	-0.767	4.5	6
	24	0	-1.24769	0.65186	-0.89115	Dementia	-0.106	-0.936	4.5	6
	0	1	-0.70612	0.49582	0.52172	Dementia	-0.279	-0.279	2	2
	6	1	-0.70612	0.49582	0.52172	Dementia	-0.279	-0.103	2	3
	12	1	-0.70612	0.49582	0.52172	Dementia	-0.279	0.198	2	3.5
	18	1	-0.70612	0.49582	0.52172	Dementia	-0.279	-0.219	2	5
	24	1	-0.70612	0.49582	0.52172	Dementia	-0.279	-0.212	2	7
	0	0	0.49609	0.74289	0.25405	Dementia	-0.749	-0.749	3	3
	6	0	0.49609	0.74289	0.25405	Dementia	-0.749	-0.688	3	3.5
	12	0	0.49609	0.74289	0.25405	Dementia	-0.749	-1.228	3	3
	0	0	1.29693	0.51365	-0.7631	Dementia	-1.202	-1.202	4	4
	6	0	1.29693	0.51365	-0.7631	Dementia	-1.202	-1.353	4	4.5
	12	0	1.29693	0.51365	-0.7631	Dementia	-1.202	-1.724	4	8
	0	1	2.20968	-1.27096	-1.95929	Dementia	-0.779	-0.779	7	7
	6	1	2.20968	-1.27096	-1.95929	Dementia	-0.779	-0.943	7	10
	12	1	2.20968	-1.27096	-1.95929	Dementia	-0.779	-1.581	7	10
	24	1	2.20968	-1.27096	-1.95929	Dementia	-0.779	-1.958	7	14
	0	0	-2.48251	0.25664	-0.04034	Dementia	-0.819	-0.819	1.5	1.5
	6	0	-2.48251	0.25664	-0.04034	Dementia	-0.819	-0.785	1.5	2
	12	0	-2.48251	0.25664	-0.04034	Dementia	-0.819	-0.955	1.5	2
	24	0	-2.48251	0.25664	-0.04034	Dementia	-0.819	-0.841	1.5	1.5
	0	1	-0.29625	-0.00716	-0.47145	Dementia	0.925	0.925	4.5	4.5
	6	1	-0.29625	-0.00716	-0.47145	Dementia	0.925	0.151	4.5	3
	12	1	-0.29625	-0.00716	-0.47145	Dementia	0.925	0.717	4.5	4.5
	24	1	-0.29625	-0.00716	-0.47145	Dementia	0.925	-0.033	4.5	3
	0	0	0.98775	0.6604	-0.24717	Dementia	-0.008	-0.008	4	4
	12	0	0.98775	0.6604	-0.24717	Dementia	-0.008	-1.36	4	5.5
	0	1	0.92668	-0.13344	1.66605	Dementia	-1.044	-1.044	5	5
	6	1	0.92668	-0.13344	1.66605	Dementia	-1.044	-0.462	5	5
	12	1	0.92668	-0.13344	1.66605	Dementia	-1.044	-1.125	5	5
	24	1	0.92668	-0.13344	1.66605	Dementia	-1.044	-0.695	5	7
	0	1	-0.10422	-0.47618	1.34089	Dementia	-0.28	-0.28	1.5	1.5
	6	1	-0.10422	-0.47618	1.34089	Dementia	-0.28	-0.008	1.5	4
	12	1	-0.10422	-0.47618	1.34089	Dementia	-0.28	0.024	1.5	2.5
	24	1	-0.10422	-0.47618	1.34089	Dementia	-0.28	-0.331	1.5	3
	0	1	0.14166	-0.46442	0.15127	Dementia	-1.086	-1.086	6.5	6.5
	12	1	0.14166	-0.46442	0.15127	Dementia	-1.086	-0.974	6.5	7
	0	1	0.0372	2.0006	-2.80991	Dementia	-0.829	-0.829	5	5
	6	1	0.0372	2.0006	-2.80991	Dementia	-0.829	-1.525	5	8
	0	0	-0.21305	-0.26332	-0.08154	Dementia	-1.256	-1.256	6.5	6.5
	6	0	-0.21305	-0.26332	-0.08154	Dementia	-1.256	-1.541	6.5	8
	12	0	-0.21305	-0.26332	-0.08154	Dementia	-1.256	-2.038	6.5	6
	24	0	-0.21305	-0.26332	-0.08154	Dementia	-1.256	-2.236	6.5	13
	0	0	-0.76914	-0.91744	1.19077	Dementia	-1.36	-1.36	4	4
	6	0	-0.76914	-0.91744	1.19077	Dementia	-1.36	-1.327	4	3.5
	12	0	-0.76914	-0.91744	1.19077	Dementia	-1.36	-2.018	4	6
	24	0	-0.76914	-0.91744	1.19077	Dementia	-1.36	-2.007	4	6
	0	1	-0.13618	-2.06931	0.30784	Dementia	-0.126	-0.126	4.5	4.5
	6	1	-0.13618	-2.06931	0.30784	Dementia	-0.126	-0.344	4.5	2.5
	12	1	-0.13618	-2.06931	0.30784	Dementia	-0.126	-0.622	4.5	6
	24	1	-0.13618	-2.06931	0.30784	Dementia	-0.126	-0.704	4.5	4.5
	0	0	0.16739	-0.40299	-1.42831	Dementia	-1.234	-1.234	2	2
	6	0	0.16739	-0.40299	-1.42831	Dementia	-1.234	-1.687	2	6
	12	0	0.16739	-0.40299	-1.42831	Dementia	-1.234	-1.847	2	6
	24	0	0.16739	-0.40299	-1.42831	Dementia	-1.234	-2.362	2	12
	0	0	-0.86138	2.48208	0.95007	Dementia	-0.903	-0.903	6	6
	6	0	-0.86138	2.48208	0.95007	Dementia	-0.903	-0.77	6	7
	12	0	-0.86138	2.48208	0.95007	Dementia	-0.903	-0.648	6	8
	24	0	-0.86138	2.48208	0.95007	Dementia	-0.903	-0.895	6	10
	0	1	-1.36624	-1.17206	0.17362	Dementia	-0.045	-0.045	2	2
	6	1	-1.36624	-1.17206	0.17362	Dementia	-0.045	0.379	2	3.5
	12	1	-1.36624	-1.17206	0.17362	Dementia	-0.045	0.023	2	2
	24	1	-1.36624	-1.17206	0.17362	Dementia	-0.045	-0.029	2	3
	0	1	0.48401	-0.00139	-0.10023	Dementia	-1.062	-1.062	3.5	3.5
	6	1	0.48401	-0.00139	-0.10023	Dementia	-1.062	-1.139	3.5	7
	12	1	0.48401	-0.00139	-0.10023	Dementia	-1.062	-1.493	3.5	7
	24	1	0.48401	-0.00139	-0.10023	Dementia	-1.062	-1.499	3.5	9
	0	0	1.17251	0.3848	0.3728	Dementia	-1.817	-1.817	4	4
	0	1	0.12249	-0.47906	1.5284	Dementia	-0.634	-0.634	4	4
	6	1	0.12249	-0.47906	1.5284	Dementia	-0.634	-1.042	4	4.5
	12	1	0.12249	-0.47906	1.5284	Dementia	-0.634	-0.579	4	4.5
	24	1	0.12249	-0.47906	1.5284	Dementia	-0.634	-1.061	4	11
	0	1	0.35194	0.5916	1.80112	Dementia	-1.36	-1.36	5	5
	6	1	0.35194	0.5916	1.80112	Dementia	-1.36	-1.197	5	5.5
	12	1	0.35194	0.5916	1.80112	Dementia	-1.36	-1.391	5	5.5
	24	1	0.35194	0.5916	1.80112	Dementia	-1.36	-1.256	5	9
	0	1	0.80748	0.48533	0.1595	Dementia	-0.63	-0.63	2	2
	6	1	0.80748	0.48533	0.1595	Dementia	-0.63	-0.79	2	2.5
	12	1	0.80748	0.48533	0.1595	Dementia	-0.63	-0.723	2	3
	24	1	0.80748	0.48533	0.1595	Dementia	-0.63	-0.964	2	4
	0	1	-0.54708	-0.31153	-1.893	Dementia	-0.812	-0.812	6.5	6.5
	6	1	-0.54708	-0.31153	-1.893	Dementia	-0.812	-0.934	6.5
	0	0	-0.04895	-0.26164	0.13126	Dementia	-1.813	-1.813	5.5	5.5
	0	1	-0.629	0.07648	-0.0741	Dementia	-0.3	-0.3	4	4
	12	1	-0.629	0.07648	-0.0741	Dementia	-0.3	-0.718	4	7
	0	1	1.23327	-1.69882	-0.61372	Dementia	-1.814	-1.814	4	4
	6	1	1.23327	-1.69882	-0.61372	Dementia	-1.814	-2.129	4	4.5
	12	1	1.23327	-1.69882	-0.61372	Dementia	-1.814	-2.315	4	7
	24	1	1.23327	-1.69882	-0.61372	Dementia	-1.814	-2.7	4	10
	0	0	-0.50966	1.05298	0.60163	Dementia	-0.204	-0.204	3.5	3.5
	6	0	-0.50966	1.05298	0.60163	Dementia	-0.204	-0.416	3.5	5
	12	0	-0.50966	1.05298	0.60163	Dementia	-0.204	-0.465	3.5	4.5
	24	0	-0.50966	1.05298	0.60163	Dementia	-0.204	-0.502	3.5	6
	0	1	-0.32928	-1.26843	-0.09049	Dementia	-2.087	-2.087	7	7
	6	1	-0.32928	-1.26843	-0.09049	Dementia	-2.087	-2.46	7	13
	12	1	-0.32928	-1.26843	-0.09049	Dementia	-2.087	-2.507	7	14
	24	1	-0.32928	-1.26843	-0.09049	Dementia	-2.087	-2.017	7	17
	0	1	0.90751	0.62761	1.5593	Dementia	-1.801	-1.801	6	6
	12	1	0.90751	0.62761	1.5593	Dementia	-1.801	-2.076	6	7
	0	1	1.36186	-3.82252	-1.28688	Dementia	-0.781	-0.781	3.5	3.5
	6	1	1.36186	-3.82252	-1.28688	Dementia	-0.781	-0.562	3.5	5
	12	1	1.36186	-3.82252	-1.28688	Dementia	-0.781	-1.151	3.5	5
	24	1	1.36186	-3.82252	-1.28688	Dementia	-0.781	-1.7	3.5	7
	0	1	-1.23382	-0.84306	-0.06876	Dementia	-1.742	-1.742	8	8
	6	1	-1.23382	-0.84306	-0.06876	Dementia	-1.742	-1.414	8	5.5
	12	1	-1.23382	-0.84306	-0.06876	Dementia	-1.742	-1.236	8	9
	24	1	-1.23382	-0.84306	-0.06876	Dementia	-1.742	-1.476	8	13
	0	1	2.54657	-0.6327	-0.36105	Dementia	-0.625	-0.625	5	5
	6	1	2.54657	-0.6327	-0.36105	Dementia	-0.625	-0.782	5	5
	12	1	2.54657	-0.6327	-0.36105	Dementia	-0.625	-1.542	5	6
	24	1	2.54657	-0.6327	-0.36105	Dementia	-0.625	-2.215	5	16
	0	0	0.52708	-0.685	0.15981	Dementia	-0.16	-0.16	3.5	3.5
	12	0	0.52708	-0.685	0.15981	Dementia	-0.16	-0.195	3.5	3.5
	24	0	0.52708	-0.685	0.15981	Dementia	-0.16	-0.132	3.5	5.5
	36	0	0.52708	-0.685	0.15981	Dementia	-0.16	-0.705	3.5	3.5
	60	0	0.52708	-0.685	0.15981	Dementia	-0.16	-0.913	3.5	5
	0	1	-0.5876	0.78323	-0.34359	Dementia	-0.695	-0.695	3	3
	6	1	-0.5876	0.78323	-0.34359	Dementia	-0.695	-0.455	3	3.5
	12	1	-0.5876	0.78323	-0.34359	Dementia	-0.695	-0.532	3	3
	24	1	-0.5876	0.78323	-0.34359	Dementia	-0.695	-1.004	3	4
	0	1	-2.28271	-0.67372	-0.47547	Dementia	-1.843	-1.843	6	6
	6	1	-2.28271	-0.67372	-0.47547	Dementia	-1.843	-2.351	6	8
	12	1	-2.28271	-0.67372	-0.47547	Dementia	-1.843	-2.449	6	11
	0	0	-1.29384	0.3103	0.08912	Dementia	-1.349	-1.349	7	7
	0	0	-0.80409	-0.39641	-2.81949	Dementia	-0.768	-0.768	4	4
	18	0	-0.80409	-0.39641	-2.81949	Dementia	-0.768	-0.965	4	4
	24	0	-0.80409	-0.39641	-2.81949	Dementia	-0.768	-0.793	4	5.5
	36	0	-0.80409	-0.39641	-2.81949	Dementia	-0.768	-1.037	4	9
	0	0	-0.01334	1.1309	-0.11949	Dementia	-1.588	-1.588	6	6
	12	0	-0.01334	1.1309	-0.11949	Dementia	-1.588	-2.338	6	12
	0	1	0.29873	0.913	-0.08884	Dementia	-0.65	-0.65	4	4
	6	1	0.29873	0.913	-0.08884	Dementia	-0.65	-0.575	4	3.5
	12	1	0.29873	0.913	-0.08884	Dementia	-0.65	-1.021	4	4
	24	1	0.29873	0.913	-0.08884	Dementia	-0.65	-1.653	4	6
	0	1	0.26368	-2.57137	0.24988	Dementia	-0.297	-0.297	4	4
	6	1	0.26368	-2.57137	0.24988	Dementia	-0.297	-0.58	4	4.5
	12	1	0.26368	-2.57137	0.24988	Dementia	-0.297	-0.761	4	5
	24	1	0.26368	-2.57137	0.24988	Dementia	-0.297	-1.852	4	7
	0	0	-1.97517	0.51295	-0.35608	Dementia	-0.471	-0.471	4.5	4.5
	6	0	-1.97517	0.51295	-0.35608	Dementia	-0.471	-0.284	4.5	5.5
	12	0	-1.97517	0.51295	-0.35608	Dementia	-0.471	-0.704	4.5	5
	24	0	-1.97517	0.51295	-0.35608	Dementia	-0.471	-0.721	4.5	6
	0	1	0.9886	1.60945	-0.12273	Dementia	-1.649	-1.649	11	11
	0	0	-1.97523	0.50062	0.27885	Dementia	-0.515	-0.515	3.5	3.5
	6	0	-1.97523	0.50062	0.27885	Dementia	-0.515	-0.113	3.5	3
	12	0	-1.97523	0.50062	0.27885	Dementia	-0.515	-0.386	3.5	5
	24	0	-1.97523	0.50062	0.27885	Dementia	-0.515	-0.4	3.5	4
	0	0	1.58389	2.26706	0.10423	Dementia	-1.362	-1.362	7	7
	6	0	1.58389	2.26706	0.10423	Dementia	-1.362	-1.347	7	10
	12	0	1.58389	2.26706	0.10423	Dementia	-1.362	-1.423	7	11
	0	1	0.4767	-0.08309	1.4806	Dementia	-1.425	-1.425	4	4
	6	1	0.4767	-0.08309	1.4806	Dementia	-1.425	-1.143	4	5
	12	1	0.4767	-0.08309	1.4806	Dementia	-1.425	-1.705	4	7
	24	1	0.4767	-0.08309	1.4806	Dementia	-1.425	-2.172	4	10
	0	1	0.07262	-0.15103	-0.58296	Dementia	-1.007	-1.007	5	5
	6	1	0.07262	-0.15103	-0.58296	Dementia	-1.007	-0.521	5	6
	12	1	0.07262	-0.15103	-0.58296	Dementia	-1.007	-0.535	5	5.5
	24	1	0.07262	-0.15103	-0.58296	Dementia	-1.007	-1.373	5	6
	36	1	0.07262	-0.15103	-0.58296	Dementia	-1.007	-2.451	5	11
	0	1	-0.72919	-0.019	0.10266	Dementia	-0.504	-0.504	2	2
	6	1	-0.72919	-0.019	0.10266	Dementia	-0.504	-0.473	2	3.5
	12	1	-0.72919	-0.019	0.10266	Dementia	-0.504	-0.693	2	3
	0	1	-0.17076	1.13373	-1.63466	Dementia	-0.615	-0.615	5.5	5.5
	6	1	-0.17076	1.13373	-1.63466	Dementia	-0.615	-0.893	5.5	7
	12	1	-0.17076	1.13373	-1.63466	Dementia	-0.615	-0.592	5.5	7
	24	1	-0.17076	1.13373	-1.63466	Dementia	-0.615	-1.159	5.5	12
	36	1	-0.17076	1.13373	-1.63466	Dementia	-0.615	-1.961	5.5	15
	0	0	1.2193	1.2409	-0.34315	Dementia	0.094	0.094	4	4
	0	1	-1.08927	-0.03406	-1.2869	Dementia	-0.99	-0.99	4.5	4.5
	6	1	-1.08927	-0.03406	-1.2869	Dementia	-0.99	-1.192	4.5	6
	12	1	-1.08927	-0.03406	-1.2869	Dementia	-0.99	-1.645	4.5	7
	24	1	-1.08927	-0.03406	-1.2869	Dementia	-0.99	-2.039	4.5	10
	0	0	-0.45035	-0.75772	0.20904	Dementia	-1.34	-1.34	2.5	2.5
	6	0	-0.45035	-0.75772	0.20904	Dementia	-1.34	-1.398	2.5	4.5
	0	0	0.80768	0.76636	0.89841	Dementia	-1.001	-1.001	3	3
	12	0	0.80768	0.76636	0.89841	Dementia	-1.001	-0.985	3	6
	24	0	0.80768	0.76636	0.89841	Dementia	-1.001	-1.782	3	6
	36	0	0.80768	0.76636	0.89841	Dementia	-1.001	-2.086	3	7
	48	0	0.80768	0.76636	0.89841	Dementia	-1.001	-2.958	3	12
	0	1	-0.05973	-0.33451	0.33375	Dementia	-1.001	-1.001	3.5	3.5
	6	1	-0.05973	-0.33451	0.33375	Dementia	-1.001	-0.743	3.5	3.5
	0	1	-0.37315	0.16322	-0.33752	Dementia	-1.992	-1.992	3.5	3.5
	6	1	-0.37315	0.16322	-0.33752	Dementia	-1.992	-1.627	3.5	5
	12	1	-0.37315	0.16322	-0.33752	Dementia	-1.992	-2.162	3.5	9
	24	1	-0.37315	0.16322	-0.33752	Dementia	-1.992	-2.319	3.5	10
	0	1	0.61602	-0.32566	0.29702	Dementia	-1.432	-1.432	5	5
	6	1	0.61602	-0.32566	0.29702	Dementia	-1.432	-2.087	5	5
	12	1	0.61602	-0.32566	0.29702	Dementia	-1.432	-2.241	5	5
	24	1	0.61602	-0.32566	0.29702	Dementia	-1.432	-2.317	5	8
	0	1	0.11671	0.03295	0.03968	Dementia	-0.48	-0.48	5.5	5.5
	6	1	0.11671	0.03295	0.03968	Dementia	-0.48	-0.317	5.5	5
	12	1	0.11671	0.03295	0.03968	Dementia	-0.48	-0.424	5.5	5.5
	0	1	0.22928	0.57601	0.08171	Dementia	-2.032	-2.032	5.5	5.5
	6	1	0.22928	0.57601	0.08171	Dementia	-2.032	-2.019	5.5	5.5
	12	1	0.22928	0.57601	0.08171	Dementia	-2.032	-2.174	5.5	5.5
	24	1	0.22928	0.57601	0.08171	Dementia	-2.032	-2.538	5.5	10
	0	0	-2.53228	-0.53637	0.32204	Dementia	-0.584	-0.584	6	6
	6	0	-2.53228	-0.53637	0.32204	Dementia	-0.584	-0.525	6	6.5
	12	0	-2.53228	-0.53637	0.32204	Dementia	-0.584	-1.034	6	8
	24	0	-2.53228	-0.53637	0.32204	Dementia	-0.584	-1.055	6	8
	0	1	-0.63457	0.26304	1.5597	Dementia	-0.973	-0.973	6	6
	6	1	-0.63457	0.26304	1.5597	Dementia	-0.973	-1.195	6	6
	12	1	-0.63457	0.26304	1.5597	Dementia	-0.973	-0.718	6	6
	24	1	-0.63457	0.26304	1.5597	Dementia	-0.973	-0.417	6
	0	1	-0.11154	0.24163	1.6558	Dementia	-1.231	-1.231	7	7
	6	1	-0.11154	0.24163	1.6558	Dementia	-1.231	-0.573	7	7
	12	1	-0.11154	0.24163	1.6558	Dementia	-1.231	-1.106	7	11
	24	1	-0.11154	0.24163	1.6558	Dementia	-1.231	-0.908	7	12
	36	1	-0.11154	0.24163	1.6558	Dementia	-1.231	-1.664	7	13
	0	1	-0.12286	-0.58666	0.16793	Dementia	-2.188	-2.188	6	6
	6	1	-0.12286	-0.58666	0.16793	Dementia	-2.188	-1.816	6	7
	12	1	-0.12286	-0.58666	0.16793	Dementia	-2.188	-2.317	6	7
	24	1	-0.12286	-0.58666	0.16793	Dementia	-2.188	-2.622	6	12
	36	1	-0.12286	-0.58666	0.16793	Dementia	-2.188	-2.698	6	16
	0	0	-0.62363	0.23585	-0.50855	Dementia	-0.064	-0.064	2.5	2.5
	6	0	-0.62363	0.23585	-0.50855	Dementia	-0.064	-0.215	2.5	2.5
	0	1	0.94797	-0.19588	-0.28333	Dementia	-0.465	-0.465	2.5	2.5
	6	1	0.94797	-0.19588	-0.28333	Dementia	-0.465	-0.565	2.5	3
	12	1	0.94797	-0.19588	-0.28333	Dementia	-0.465	-0.365	2.5	2
	0	0	0.70906	0.6861	-0.30059	Dementia	-1.342	-1.342	13	13
	0	1	0.23014	0.28455	0.33176	Dementia	-0.801	-0.801	1.5	1.5
	12	1	0.23014	0.28455	0.33176	Dementia	-0.801	-1.213	1.5	1.5
	0	0	1.23738	0.98986	0.1077	Dementia	-1.801	-1.801	2	2
	6	0	1.23738	0.98986	0.1077	Dementia	-1.801	-1.369	2	1.5
	12	0	1.23738	0.98986	0.1077	Dementia	-1.801	-1.994	2	2.5
	24	0	1.23738	0.98986	0.1077	Dementia	-1.801	-2.265	2	5
	0	1	1.54785	0.49084	-0.8159	Dementia	-0.579	-0.579	3	3
	12	1	1.54785	0.49084	-0.8159	Dementia	-0.579	-0.667	3	3
	0	1	-1.42865	-0.94267	-1.36565	Dementia	-0.726	-0.726	3	3
	6	1	-1.42865	-0.94267	-1.36565	Dementia	-0.726	-0.404	3	2
	12	1	-1.42865	-0.94267	-1.36565	Dementia	-0.726	-0.757	3	2.5
	24	1	-1.42865	-0.94267	-1.36565	Dementia	-0.726	-1.163	3	3.5
	0	1	1.16284	0.39597	-0.15247	Dementia	-1.377	-1.377	6	6
	6	1	1.16284	0.39597	-0.15247	Dementia	-1.377	-1.777	6	6
	0	1	-0.38957	0.4715	0.14551	Dementia	-0.671	-0.671	3.5	3.5
	6	1	-0.38957	0.4715	0.14551	Dementia	-0.671	-0.694	3.5	3
	12	1	-0.38957	0.4715	0.14551	Dementia	-0.671	-1.057	3.5	4
	24	1	-0.38957	0.4715	0.14551	Dementia	-0.671	-1.334	3.5	7
	0	0	-0.11221	-0.62756	-0.62176	Dementia	-0.267	-0.267	3.5	3.5
	6	0	-0.11221	-0.62756	-0.62176	Dementia	-0.267	-1.129	3.5	4.5
	12	0	-0.11221	-0.62756	-0.62176	Dementia	-0.267	-1.016	3.5	7
	24	0	-0.11221	-0.62756	-0.62176	Dementia	-0.267	-2.298	3.5	10
	0	0	0.6726	1.0761	-0.69878	Dementia	-1.816	-1.816	3.5	3.5
	6	0	0.6726	1.0761	-0.69878	Dementia	-1.816	-1.949	3.5	4.5
	12	0	0.6726	1.0761	-0.69878	Dementia	-1.816	-2.307	3.5	6.5
	24	0	0.6726	1.0761	-0.69878	Dementia	-1.816	-2.604	3.5	7
	36	0	0.6726	1.0761	-0.69878	Dementia	-1.816	-2.233	3.5	14
	0	1	0.30487	0.34583	-0.40923	Dementia	-0.433	-0.433	3.5	3.5
	6	1	0.30487	0.34583	-0.40923	Dementia	-0.433	-0.498	3.5	3.5
	0	1	0.38896	-0.55257	0.16262	Dementia	-0.521	-0.521	4.5	4.5
	6	1	0.38896	-0.55257	0.16262	Dementia	-0.521	-0.609	4.5	5
	12	1	0.38896	-0.55257	0.16262	Dementia	-0.521	-0.708	4.5	5
	24	1	0.38896	-0.55257	0.16262	Dementia	-0.521	-1.076	4.5	11
	36	1	0.38896	-0.55257	0.16262	Dementia	-0.521	-1.753	4.5	11
	0	1	1.83952	1.15531	-0.08332	Dementia	-1.032	-1.032	4.5	4.5
	6	1	1.83952	1.15531	-0.08332	Dementia	-1.032	-1.15	4.5	5
	12	1	1.83952	1.15531	-0.08332	Dementia	-1.032	-0.656	4.5	3
	24	1	1.83952	1.15531	-0.08332	Dementia	-1.032	-0.688	4.5	5.5
	0	1	-0.95271	0.63615	-1.30004	Dementia	-0.885	-0.885	4	4
	6	1	-0.95271	0.63615	-1.30004	Dementia	-0.885	-1.144	4	4
	12	1	-0.95271	0.63615	-1.30004	Dementia	-0.885	-1.121	4	5
	24	1	-0.95271	0.63615	-1.30004	Dementia	-0.885	-1.184	4	11
	0	1	0.52312	-3.23586	0.79732	Dementia	-0.625	-0.625	4	4
	6	1	0.52312	-3.23586	0.79732	Dementia	-0.625	-0.534	4	4
	12	1	0.52312	-3.23586	0.79732	Dementia	-0.625	-0.457	4	6
	24	1	0.52312	-3.23586	0.79732	Dementia	-0.625	-0.206	4	5.5
	36	1	0.52312	-3.23586	0.79732	Dementia	-0.625	-0.274	4	6.5
	0	1	0.36681	0.11625	1.13918	Dementia	-0.955	-0.955	4.5	4.5
	6	1	0.36681	0.11625	1.13918	Dementia	-0.955	-0.824	4.5	4.5
	12	1	0.36681	0.11625	1.13918	Dementia	-0.955	-1.705	4.5	4.5
	24	1	0.36681	0.11625	1.13918	Dementia	-0.955	-1.476	4.5	6
	0	1	0.58749	-0.78885	0.89026	Dementia	-0.195	-0.195	3.5	3.5
	6	1	0.58749	-0.78885	0.89026	Dementia	-0.195	-0.353	3.5	4
	0	1	-0.07794	-0.0266	-0.31045	Dementia	-1.157	-1.157	5	5
	6	1	-0.07794	-0.0266	-0.31045	Dementia	-1.157	-1.225	5	4.5
	12	1	-0.07794	-0.0266	-0.31045	Dementia	-1.157	-1.507	5	5
	24	1	-0.07794	-0.0266	-0.31045	Dementia	-1.157	-1.214	5	6
	0	1	0.3058	-0.43296	1.91914	Dementia	-0.869	-0.869	3	3
	6	1	0.3058	-0.43296	1.91914	Dementia	-0.869	-0.964	3	3
	12	1	0.3058	-0.43296	1.91914	Dementia	-0.869	-0.824	3	3
	24	1	0.3058	-0.43296	1.91914	Dementia	-0.869	-1.132	3	3
	0	1	-0.06949	1.05852	-0.25804	Dementia	-2.416	-2.416	9	9
	6	1	-0.06949	1.05852	-0.25804	Dementia	-2.416	-2.529	9	9
	12	1	-0.06949	1.05852	-0.25804	Dementia	-2.416	-2.555	9	10
	24	1	-0.06949	1.05852	-0.25804	Dementia	-2.416	-2.807	9	14
	0	0	-2.01332	1.65106	1.59695	Dementia	-1.455	-1.455	3.5	3.5
	6	0	-2.01332	1.65106	1.59695	Dementia	-1.455	-1.329	3.5	3.5
	12	0	-2.01332	1.65106	1.59695	Dementia	-1.455	-1.276	3.5	3.5
	24	0	-2.01332	1.65106	1.59695	Dementia	-1.455	-1.374	3.5	3.5
	0	1	0.02756	-0.47242	-1.12159	Dementia	-1.131	-1.131	4.5	4.5
	6	1	0.02756	-0.47242	-1.12159	Dementia	-1.131	-1.488	4.5	4.5
	12	1	0.02756	-0.47242	-1.12159	Dementia	-1.131	-1.285	4.5	4.5
	24	1	0.02756	-0.47242	-1.12159	Dementia	-1.131	-2.041	4.5	7
	36	1	0.02756	-0.47242	-1.12159	Dementia	-1.131	-2.986	4.5	11
	0	0	1.3458	-0.37392	-0.07646	Dementia	-1.189	-1.189	4	4
	6	0	1.3458	-0.37392	-0.07646	Dementia	-1.189	-2.228	4	4.5
	12	0	1.3458	-0.37392	-0.07646	Dementia	-1.189	-2.008	4	6
	24	0	1.3458	-0.37392	-0.07646	Dementia	-1.189		4	16

## Sheet: Figure 3
		Figure 3. Longitudinal cognitive outcomes of NC participants in ADNI.
Baseline diagnosis	Subject ID		Time (months)	Any E4	Sex	Education	core AD score	sTNFR1 score	IL-6/IL-10 score	IP-10/IL-12 score	IL-7/TNFa score	sTREM2 score	Diagnosis	Baseline ADNI-Mem-EF	ADNI-Mem-EF	Baseline CDR-SB	CDR-SB
9	5		0	0	Male	16	2.59718	-0.13478	-0.45742	0.26561	3.83406	0.07314	Normal cognition	0.464	0.464	0	0
9	5		6	0	Male	16	2.59718	-0.13478	-0.45742	0.26561	3.83406	0.07314	Normal cognition	0.464	0.305	0	0
9	5		12	0	Male	16	2.59718	-0.13478	-0.45742	0.26561	3.83406	0.07314	Normal cognition	0.464	0.666	0	1.5
9	5		24	0	Male	16	2.59718	-0.13478	-0.45742	0.26561	3.83406	0.07314	Normal cognition	0.464	0.506	0	0
9	5		36	0	Male	16	2.59718	-0.13478	-0.45742	0.26561	3.83406	0.07314	Normal cognition	0.464	0.952	0	1
9	8		0	0	Female	18	-0.96654	2.08576	-0.00216	2.03861	0.4091	-0.6363	Normal cognition	1.291	1.291	0	0
9	8		6	0	Female	18	-0.96654	2.08576	-0.00216	2.03861	0.4091	-0.6363	Normal cognition	1.291	1.024	0	0
9	8		12	0	Female	18	-0.96654	2.08576	-0.00216	2.03861	0.4091	-0.6363	Normal cognition	1.291	1.175	0	0
9	8		36	0	Female	18	-0.96654	2.08576	-0.00216	2.03861	0.4091	-0.6363	Normal cognition	1.291	1.303	0	0
9	8		48	0	Female	18	-0.96654	2.08576	-0.00216	2.03861	0.4091	-0.6363	Normal cognition	1.291	0.818	0	0
9	8		60	0	Female	18	-0.96654	2.08576	-0.00216	2.03861	0.4091	-0.6363	Normal cognition	1.291	0.83	0	0
9	8		72	0	Female	18	-0.96654	2.08576	-0.00216	2.03861	0.4091	-0.6363	Normal cognition	1.291	0.859	0	0
9	8		84	0	Female	18	-0.96654	2.08576	-0.00216	2.03861	0.4091	-0.6363	Normal cognition	1.291	1.013	0	0
9	8		96	0	Female	18	-0.96654	2.08576	-0.00216	2.03861	0.4091	-0.6363	Normal cognition	1.291	0.53	0	0
9	8		120	0	Female	18	-0.96654	2.08576	-0.00216	2.03861	0.4091	-0.6363	MCI	1.291	0.209	0	5
9	14		0	0	Female	12	-0.96076	-0.15556	0.46175	0.11379	0.38346	1.06482	Normal cognition	0.239	0.239	0	0
9	14		6	0	Female	12	-0.96076	-0.15556	0.46175	0.11379	0.38346	1.06482	Normal cognition	0.239	0.095	0	0
9	14		12	0	Female	12	-0.96076	-0.15556	0.46175	0.11379	0.38346	1.06482	Normal cognition	0.239	0.347	0	0
9	14		24	0	Female	12	-0.96076	-0.15556	0.46175	0.11379	0.38346	1.06482	Normal cognition	0.239	0.282	0	0
9	14		36	0	Female	12	-0.96076	-0.15556	0.46175	0.11379	0.38346	1.06482	Normal cognition	0.239	0.407	0	0.5
9	16		0	1	Male	9	0.72706	-1.09935	-1.23926	0.28359	-1.8849	-1.24301	Normal cognition	0.548	0.548	0	0
9	16		6	1	Male	9	0.72706	-1.09935	-1.23926	0.28359	-1.8849	-1.24301	Normal cognition	0.548	0.9	0	0
9	16		12	1	Male	9	0.72706	-1.09935	-1.23926	0.28359	-1.8849	-1.24301	Normal cognition	0.548	1.031	0	0
9	16		24	1	Male	9	0.72706	-1.09935	-1.23926	0.28359	-1.8849	-1.24301	Normal cognition	0.548	0.676	0	0
9	16		36	1	Male	9	0.72706	-1.09935	-1.23926	0.28359	-1.8849	-1.24301	Normal cognition	0.548	0.111	0	0
9	19		0	0	Female	18	-0.42881	-0.74666	0.34555	1.53481	-0.73404	1.1171	Normal cognition	1.963	1.963	0	0
9	19		6	0	Female	18	-0.42881	-0.74666	0.34555	1.53481	-0.73404	1.1171	Normal cognition	1.963	2.436	0	0
9	19		12	0	Female	18	-0.42881	-0.74666	0.34555	1.53481	-0.73404	1.1171	Normal cognition	1.963	2.165	0	0
9	19		36	0	Female	18	-0.42881	-0.74666	0.34555	1.53481	-0.73404	1.1171	Normal cognition	1.963	2.071	0	0
9	22		0	1	Male	17	-0.32035	0.46376	-1.6817	0.29573	0.0118	0.18174	Normal cognition	0.518	0.518	0	0
9	22		6	1	Male	17	-0.32035	0.46376	-1.6817	0.29573	0.0118	0.18174	Normal cognition	0.518	0.101	0	0
9	22		12	1	Male	17	-0.32035	0.46376	-1.6817	0.29573	0.0118	0.18174	Normal cognition	0.518	0.222	0	0
9	22		24	1	Male	17	-0.32035	0.46376	-1.6817	0.29573	0.0118	0.18174	MCI	0.518	0.218	0	0.5
9	23		0	0	Male	14	-0.70729	0.01775	-0.0098	0.29591	0.08474	-2.33333	Normal cognition	0.301	0.301	0	0
9	23		6	0	Male	14	-0.70729	0.01775	-0.0098	0.29591	0.08474	-2.33333	Normal cognition	0.301	0.457	0	0
9	23		12	0	Male	14	-0.70729	0.01775	-0.0098	0.29591	0.08474	-2.33333	Normal cognition	0.301	0.706	0	0
9	23		24	0	Male	14	-0.70729	0.01775	-0.0098	0.29591	0.08474	-2.33333	Normal cognition	0.301	0.293	0	0
9	23		36	0	Male	14	-0.70729	0.01775	-0.0098	0.29591	0.08474	-2.33333	Normal cognition	0.301	0.537	0	0
9	23		48	0	Male	14	-0.70729	0.01775	-0.0098	0.29591	0.08474	-2.33333	Normal cognition	0.301	0.354	0	0
9	23		60	0	Male	14	-0.70729	0.01775	-0.0098	0.29591	0.08474	-2.33333	Normal cognition	0.301	0.412	0	0
9	23		72	0	Male	14	-0.70729	0.01775	-0.0098	0.29591	0.08474	-2.33333	Normal cognition	0.301	0.424	0	0
9	23		84	0	Male	14	-0.70729	0.01775	-0.0098	0.29591	0.08474	-2.33333	Normal cognition	0.301	0.339	0	0
9	23		96	0	Male	14	-0.70729	0.01775	-0.0098	0.29591	0.08474	-2.33333	Normal cognition	0.301	0.224	0	0
9	31		0	0	Female	18	-0.47899	-0.05872	1.59487	-0.72872	0.89303	0.92461	Normal cognition	1.353	1.353	0	0
9	31		6	0	Female	18	-0.47899	-0.05872	1.59487	-0.72872	0.89303	0.92461	Normal cognition	1.353	1.506	0	0
9	31		12	0	Female	18	-0.47899	-0.05872	1.59487	-0.72872	0.89303	0.92461	Normal cognition	1.353	1.252	0	0
9	31		24	0	Female	18	-0.47899	-0.05872	1.59487	-0.72872	0.89303	0.92461	Normal cognition	1.353	1.478	0	0
9	31		36	0	Female	18	-0.47899	-0.05872	1.59487	-0.72872	0.89303	0.92461	Normal cognition	1.353	1.121	0	0
9	31		48	0	Female	18	-0.47899	-0.05872	1.59487	-0.72872	0.89303	0.92461	Normal cognition	1.393	1.393	0	0
9	31		60	0	Female	18	-0.47899	-0.05872	1.59487	-0.72872	0.89303	0.92461	Normal cognition	1.393	0.864	0	0
9	31		72	0	Female	18	-0.47899	-0.05872	1.59487	-0.72872	0.89303	0.92461	Normal cognition	1.393	1.226	0	0
9	31		84	0	Female	18	-0.47899	-0.05872	1.59487	-0.72872	0.89303	0.92461	Normal cognition	1.393	1.261	0	0
9	31		96	0	Female	18	-0.47899	-0.05872	1.59487	-0.72872	0.89303	0.92461	Normal cognition	1.393	0.962	0	0
9	31		120	0	Female	18	-0.47899	-0.05872	1.59487	-0.72872	0.89303	0.92461	Normal cognition	1.393	1.079	0	0
9	31		144	0	Female	18	-0.47899	-0.05872	1.59487	-0.72872	0.89303	0.92461		1.393	0.595	0	0
9	40		0	0	Male	18	-0.60626	-1.00863	0.92316	0.13601	0.39613	-0.91742	Normal cognition	0.723	0.723	0	0
9	40		6	0	Male	18	-0.60626	-1.00863	0.92316	0.13601	0.39613	-0.91742	Normal cognition	0.723	0.515	0	0
9	40		12	0	Male	18	-0.60626	-1.00863	0.92316	0.13601	0.39613	-0.91742	Normal cognition	0.723	1.174	0	0
9	40		24	0	Male	18	-0.60626	-1.00863	0.92316	0.13601	0.39613	-0.91742	Normal cognition	0.723	1.128	0	0
9	40		36	0	Male	18	-0.60626	-1.00863	0.92316	0.13601	0.39613	-0.91742	Normal cognition	0.723	1.029	0	0
9	47		0	0	Male	20	-1.13799	0.85979	1.17987	-0.43967	-1.61311	0.49842	Normal cognition	0.598	0.598	0	0
9	47		6	0	Male	20	-1.13799	0.85979	1.17987	-0.43967	-1.61311	0.49842	Normal cognition	0.598	0.847	0	0
9	47		12	0	Male	20	-1.13799	0.85979	1.17987	-0.43967	-1.61311	0.49842	Normal cognition	0.598	0.799	0	0.5
9	47		24	0	Male	20	-1.13799	0.85979	1.17987	-0.43967	-1.61311	0.49842	Normal cognition	0.598	0.601	0	0
9	47		36	0	Male	20	-1.13799	0.85979	1.17987	-0.43967	-1.61311	0.49842	Normal cognition	0.598	0.693	0	0
9	47		60	0	Male	20	-1.13799	0.85979	1.17987	-0.43967	-1.61311	0.49842	Normal cognition	0.598	0.597	0	0
9	55		0	0	Male	20	0.20745	-0.5949	0.59704	0.4316	-0.29639	-1.4529	Normal cognition	1.16	1.16	0	0
9	55		6	0	Male	20	0.20745	-0.5949	0.59704	0.4316	-0.29639	-1.4529	Normal cognition	1.16	0.934	0	0
9	55		12	0	Male	20	0.20745	-0.5949	0.59704	0.4316	-0.29639	-1.4529	Normal cognition	1.16	0.316	0	0
9	55		36	0	Male	20	0.20745	-0.5949	0.59704	0.4316	-0.29639	-1.4529	Normal cognition	1.16	0.68	0	0
9	55		48	0	Male	20	0.20745	-0.5949	0.59704	0.4316	-0.29639	-1.4529	MCI	1.16	0.59	0	2
9	55		72	0	Male	20	0.20745	-0.5949	0.59704	0.4316	-0.29639	-1.4529	MCI	1.16	0.454	0	0.5
9	55		84	0	Male	20	0.20745	-0.5949	0.59704	0.4316	-0.29639	-1.4529	MCI	1.16	0.405	0	1.5
9	55		96	0	Male	20	0.20745	-0.5949	0.59704	0.4316	-0.29639	-1.4529	MCI	1.16	0.048	0	1.5
9	55		108	0	Male	20	0.20745	-0.5949	0.59704	0.4316	-0.29639	-1.4529	MCI	1.16	0.299	0	2
9	56		0	0	Female	13	0.0953	-1.37347	-0.378	-1.35991	-0.70223	-0.69124	Normal cognition	1.598	1.598	0	0
9	56		6	0	Female	13	0.0953	-1.37347	-0.378	-1.35991	-0.70223	-0.69124	Normal cognition	1.598	1.234	0	0
9	56		12	0	Female	13	0.0953	-1.37347	-0.378	-1.35991	-0.70223	-0.69124	Normal cognition	1.598	0.998	0	0
9	56		36	0	Female	13	0.0953	-1.37347	-0.378	-1.35991	-0.70223	-0.69124	Normal cognition	1.598	0.727	0	0.5
9	56		48	0	Female	13	0.0953	-1.37347	-0.378	-1.35991	-0.70223	-0.69124	Normal cognition	1.598	1.134	0	0.5
9	56		60	0	Female	13	0.0953	-1.37347	-0.378	-1.35991	-0.70223	-0.69124	Normal cognition	1.598	1.613	0	0
9	56		72	0	Female	13	0.0953	-1.37347	-0.378	-1.35991	-0.70223	-0.69124	Normal cognition	1.598	0.222	0	0.5
9	56		84	0	Female	13	0.0953	-1.37347	-0.378	-1.35991	-0.70223	-0.69124	MCI	1.598	0.894	0	1
9	56		96	0	Female	13	0.0953	-1.37347	-0.378	-1.35991	-0.70223	-0.69124	Normal cognition	1.598	0.381	0	0
9	56		108	0	Female	13	0.0953	-1.37347	-0.378	-1.35991	-0.70223	-0.69124	Normal cognition	1.598	0.363	0	0.5
9	56		120	0	Female	13	0.0953	-1.37347	-0.378	-1.35991	-0.70223	-0.69124	Normal cognition	1.598	1.25	0	0
9	56		144	0	Female	13	0.0953	-1.37347	-0.378	-1.35991	-0.70223	-0.69124	MCI	1.598	0.783	0	0.5
9	56		156	0	Female	13	0.0953	-1.37347	-0.378	-1.35991	-0.70223	-0.69124	Normal cognition	1.598	0.975	0	0.5
9	59		0	0	Female	13	-0.89427	-0.6532	-1.14465	-0.9405	0.11224	0.05163	Normal cognition	0.461	0.461	0	0
9	59		6	0	Female	13	-0.89427	-0.6532	-1.14465	-0.9405	0.11224	0.05163	Normal cognition	0.461	1.247	0	0
9	59		12	0	Female	13	-0.89427	-0.6532	-1.14465	-0.9405	0.11224	0.05163	Normal cognition	0.461	0.9	0	0.5
9	59		36	0	Female	13	-0.89427	-0.6532	-1.14465	-0.9405	0.11224	0.05163	Normal cognition	0.461	0.364	0	0.5
9	59		48	0	Female	13	-0.89427	-0.6532	-1.14465	-0.9405	0.11224	0.05163	Normal cognition	0.461	0.183	0	0.5
9	59		60	0	Female	13	-0.89427	-0.6532	-1.14465	-0.9405	0.11224	0.05163	Normal cognition	0.461	0.254	0	0
9	59		72	0	Female	13	-0.89427	-0.6532	-1.14465	-0.9405	0.11224	0.05163	Normal cognition	0.461	0.35	0	0.5
9	59		84	0	Female	13	-0.89427	-0.6532	-1.14465	-0.9405	0.11224	0.05163	MCI	0.461	0.727	0	0.5
9	59		96	0	Female	13	-0.89427	-0.6532	-1.14465	-0.9405	0.11224	0.05163	Normal cognition	0.461	0.847	0	0
9	59		108	0	Female	13	-0.89427	-0.6532	-1.14465	-0.9405	0.11224	0.05163	Normal cognition	0.461	0.4	0	0
9	59		120	0	Female	13	-0.89427	-0.6532	-1.14465	-0.9405	0.11224	0.05163	Normal cognition	0.461	0.52	0	0
9	59		144	0	Female	13	-0.89427	-0.6532	-1.14465	-0.9405	0.11224	0.05163	Normal cognition	0.461	0.072	0	0
9	61		0	0	Female	15	0.25662	0.41233	-0.11713	0.8543	-0.25992	-4.32851	Normal cognition	0.233	0.233	0	0
9	61		6	0	Female	15	0.25662	0.41233	-0.11713	0.8543	-0.25992	-4.32851	Normal cognition	0.233	0.205	0	0
9	61		12	0	Female	15	0.25662	0.41233	-0.11713	0.8543	-0.25992	-4.32851	Normal cognition	0.233	0.389	0	0
9	61		24	0	Female	15	0.25662	0.41233	-0.11713	0.8543	-0.25992	-4.32851	Normal cognition	0.233	0.399	0	0.5
9	61		36	0	Female	15	0.25662	0.41233	-0.11713	0.8543	-0.25992	-4.32851	Normal cognition	0.233	0.73	0	0.5
9	61		48	0	Female	15	0.25662	0.41233	-0.11713	0.8543	-0.25992	-4.32851	Normal cognition	0.233	-0.142	0	0.5
9	61		60	0	Female	15	0.25662	0.41233	-0.11713	0.8543	-0.25992	-4.32851	Normal cognition	0.233	-0.23	0	0.5
9	61		72	0	Female	15	0.25662	0.41233	-0.11713	0.8543	-0.25992	-4.32851	Normal cognition	0.233	-0.196	0	0.5
9	61		84	0	Female	15	0.25662	0.41233	-0.11713	0.8543	-0.25992	-4.32851	MCI	0.233	-0.586	0	1.5
9	61		96	0	Female	15	0.25662	0.41233	-0.11713	0.8543	-0.25992	-4.32851	Dementia	0.233	-0.532	0	4.5
9	61		108	0	Female	15	0.25662	0.41233	-0.11713	0.8543	-0.25992	-4.32851	Dementia	0.233	-0.748	0	1.5
9	61		120	0	Female	15	0.25662	0.41233	-0.11713	0.8543	-0.25992	-4.32851	Dementia	0.233	-0.966	0	3.5
9	66		0	0	Male	18	-0.26051	-1.86201	1.27621	0.81819	-0.10127	1.62793	Normal cognition	1.733	1.733	0	0
9	66		6	0	Male	18	-0.26051	-1.86201	1.27621	0.81819	-0.10127	1.62793	Normal cognition	1.733	1.943	0	0
9	66		12	0	Male	18	-0.26051	-1.86201	1.27621	0.81819	-0.10127	1.62793	Normal cognition	1.733	1.937	0	0
9	66		24	0	Male	18	-0.26051	-1.86201	1.27621	0.81819	-0.10127	1.62793	Normal cognition	1.733	1.802	0	0
9	66		36	0	Male	18	-0.26051	-1.86201	1.27621	0.81819	-0.10127	1.62793	Normal cognition	1.733	1.571	0	0
9	70		0	0	Male	14	-0.7542	0.50512	-0.21287	0.29521	-0.91711	0.05836	Normal cognition	0.308	0.308	0	0
9	70		6	0	Male	14	-0.7542	0.50512	-0.21287	0.29521	-0.91711	0.05836	Normal cognition	0.308	0.447	0	0
9	70		12	0	Male	14	-0.7542	0.50512	-0.21287	0.29521	-0.91711	0.05836	Normal cognition	0.308	-0.012	0	0
9	89		0	0	Male	20	-0.02755	-1.65456	3.16009	0.36411	0.44142	1.07689	Normal cognition	1.391	1.391	0	0
9	89		6	0	Male	20	-0.02755	-1.65456	3.16009	0.36411	0.44142	1.07689	Normal cognition	1.391	2.357	0	0
9	89		12	0	Male	20	-0.02755	-1.65456	3.16009	0.36411	0.44142	1.07689	Normal cognition	1.391	1.93	0	0
9	89		24	0	Male	20	-0.02755	-1.65456	3.16009	0.36411	0.44142	1.07689	Normal cognition	1.391	2.365	0	0
9	89		36	0	Male	20	-0.02755	-1.65456	3.16009	0.36411	0.44142	1.07689	Normal cognition	1.391	2.1	0	0
9	89		48	0	Male	20	-0.02755	-1.65456	3.16009	0.36411	0.44142	1.07689	Normal cognition	1.391	1.664	0	0
9	89		60	0	Male	20	-0.02755	-1.65456	3.16009	0.36411	0.44142	1.07689	Normal cognition	1.391	1.63	0	0
9	89		84	0	Male	20	-0.02755	-1.65456	3.16009	0.36411	0.44142	1.07689	Normal cognition	1.391	2.216	0	0
9	89		96	0	Male	20	-0.02755	-1.65456	3.16009	0.36411	0.44142	1.07689	Normal cognition	1.391	1.788	0	0
9	89		108	0	Male	20	-0.02755	-1.65456	3.16009	0.36411	0.44142	1.07689	Normal cognition	1.391	2.294	0	0
9	95		0	0	Male	12	-0.26356	0.98221	0.41015	-0.56464	-0.37246	1.40518	Normal cognition	0.29	0.29	0	0
9	95		6	0	Male	12	-0.26356	0.98221	0.41015	-0.56464	-0.37246	1.40518	Normal cognition	0.29	0.559	0	0
9	95		12	0	Male	12	-0.26356	0.98221	0.41015	-0.56464	-0.37246	1.40518	Normal cognition	0.29	0.653	0	0
9	95		24	0	Male	12	-0.26356	0.98221	0.41015	-0.56464	-0.37246	1.40518	Normal cognition	0.29	0.671	0	0
9	96		0	0	Male	20	-0.62086	-0.84437	0.44143	-0.94285	0.6012	-1.50416	Normal cognition	1.16	1.16	0	0
9	96		6	0	Male	20	-0.62086	-0.84437	0.44143	-0.94285	0.6012	-1.50416	Normal cognition	1.16	1.717	0	0
9	96		12	0	Male	20	-0.62086	-0.84437	0.44143	-0.94285	0.6012	-1.50416	Normal cognition	1.16	1.782	0	0
9	96		24	0	Male	20	-0.62086	-0.84437	0.44143	-0.94285	0.6012	-1.50416	Normal cognition	1.16	2.004	0	0
9	96		36	0	Male	20	-0.62086	-0.84437	0.44143	-0.94285	0.6012	-1.50416	Normal cognition	1.16	1.888	0	0
9	96		48	0	Male	20	-0.62086	-0.84437	0.44143	-0.94285	0.6012	-1.50416	Normal cognition	1.16	2.097	0	0
9	96		60	0	Male	20	-0.62086	-0.84437	0.44143	-0.94285	0.6012	-1.50416	Normal cognition	1.16	2.171	0	0
9	96		72	0	Male	20	-0.62086	-0.84437	0.44143	-0.94285	0.6012	-1.50416	Normal cognition	1.16	2.05	0	0
9	96		84	0	Male	20	-0.62086	-0.84437	0.44143	-0.94285	0.6012	-1.50416	Normal cognition	1.16	2.116	0	0
9	96		96	0	Male	20	-0.62086	-0.84437	0.44143	-0.94285	0.6012	-1.50416	Normal cognition	1.16	2.266	0	0
9	96		120	0	Male	20	-0.62086	-0.84437	0.44143	-0.94285	0.6012	-1.50416	Normal cognition	1.16	2.08	0	0
9	96		132	0	Male	20	-0.62086	-0.84437	0.44143	-0.94285	0.6012	-1.50416	Normal cognition	1.16	2.398	0	0
9	96		156	0	Male	20	-0.62086	-0.84437	0.44143	-0.94285	0.6012	-1.50416	MCI	1.16		0	0.5
9	97		0	0	Female	14	0.03486	-0.37377	-1.23868	1.00896	0.34657	-0.18736	Normal cognition	1.696	1.696	0	0
9	97		6	0	Female	14	0.03486	-0.37377	-1.23868	1.00896	0.34657	-0.18736	Normal cognition	1.696	1.598	0	0
9	97		12	0	Female	14	0.03486	-0.37377	-1.23868	1.00896	0.34657	-0.18736	Normal cognition	1.696	1.304	0	0
9	97		24	0	Female	14	0.03486	-0.37377	-1.23868	1.00896	0.34657	-0.18736	Normal cognition	1.696	1.469	0	0.5
9	97		36	0	Female	14	0.03486	-0.37377	-1.23868	1.00896	0.34657	-0.18736	Normal cognition	1.696	1.693	0	0
9	106		0	0	Female	15	1.3096	-0.69546	-0.1334	-0.14939	0.32308	-0.35362	Normal cognition	1.307	1.307	0	0
9	106		12	0	Female	15	1.3096	-0.69546	-0.1334	-0.14939	0.32308	-0.35362	Normal cognition	1.307	0.951	0	0
9	106		24	0	Female	15	1.3096	-0.69546	-0.1334	-0.14939	0.32308	-0.35362	Normal cognition	1.307	0.933	0	2
9	106		36	0	Female	15	1.3096	-0.69546	-0.1334	-0.14939	0.32308	-0.35362	Normal cognition	1.307	0.551	0	0.5
9	106		48	0	Female	15	1.3096	-0.69546	-0.1334	-0.14939	0.32308	-0.35362	MCI	1.307	0.382	0	1
9	106		60	0	Female	15	1.3096	-0.69546	-0.1334	-0.14939	0.32308	-0.35362	MCI	1.307	0.523	0	1
9	106		72	0	Female	15	1.3096	-0.69546	-0.1334	-0.14939	0.32308	-0.35362	MCI	1.307	0.169	0	3.5
9	106		84	0	Female	15	1.3096	-0.69546	-0.1334	-0.14939	0.32308	-0.35362	MCI	1.307	-0.756	0	4
9	106		96	0	Female	15	1.3096	-0.69546	-0.1334	-0.14939	0.32308	-0.35362	Dementia	1.307	-0.958	0	3
9	106		108	0	Female	15	1.3096	-0.69546	-0.1334	-0.14939	0.32308	-0.35362	Dementia	1.307	-1.638	0	4
9	106		120	0	Female	15	1.3096	-0.69546	-0.1334	-0.14939	0.32308	-0.35362	Dementia	1.307	-2.173	0	11
9	106		144	0	Female	15	1.3096	-0.69546	-0.1334	-0.14939	0.32308	-0.35362	Dementia	1.307	-2.343	0	15
9	118		0	0	Male	20	-0.95424	0.61354	4.06739	1.52394	-1.08259	-0.1301	Normal cognition	0.464	0.464	0	0
9	118		6	0	Male	20	-0.95424	0.61354	4.06739	1.52394	-1.08259	-0.1301	Normal cognition	0.464	0.193	0	0
9	118		12	0	Male	20	-0.95424	0.61354	4.06739	1.52394	-1.08259	-0.1301	Normal cognition	0.464	0.782	0	0.5
9	118		24	0	Male	20	-0.95424	0.61354	4.06739	1.52394	-1.08259	-0.1301	Normal cognition	0.464	1.12	0	0
9	118		36	0	Male	20	-0.95424	0.61354	4.06739	1.52394	-1.08259	-0.1301	Normal cognition	0.464	0.676	0	0
9	118		48	0	Male	20	-0.95424	0.61354	4.06739	1.52394	-1.08259	-0.1301	Normal cognition	0.464	0.646	0	0.5
9	118		60	0	Male	20	-0.95424	0.61354	4.06739	1.52394	-1.08259	-0.1301	Normal cognition	0.464	0.082	0	0.5
9	118		72	0	Male	20	-0.95424	0.61354	4.06739	1.52394	-1.08259	-0.1301	Normal cognition	0.464	-0.118	0	0.5
9	120		0	1	Male	20	-0.49143	-0.4734	-0.88228	-0.12214	0.26202	-0.29542	Normal cognition	0.873	0.873	0	0
9	120		6	1	Male	20	-0.49143	-0.4734	-0.88228	-0.12214	0.26202	-0.29542	Normal cognition	0.873	1.174	0	0
9	120		12	1	Male	20	-0.49143	-0.4734	-0.88228	-0.12214	0.26202	-0.29542	Normal cognition	0.873	0.719	0	0
9	120		24	1	Male	20	-0.49143	-0.4734	-0.88228	-0.12214	0.26202	-0.29542	Normal cognition	0.873	0.759	0	0
9	120		36	1	Male	20	-0.49143	-0.4734	-0.88228	-0.12214	0.26202	-0.29542	Normal cognition	0.873	0.842	0	0
9	120		48	1	Male	20	-0.49143	-0.4734	-0.88228	-0.12214	0.26202	-0.29542	Normal cognition	0.873	0.633	0	0
9	120		60	1	Male	20	-0.49143	-0.4734	-0.88228	-0.12214	0.26202	-0.29542	Normal cognition	0.873	0.877	0	0
9	120		72	1	Male	20	-0.49143	-0.4734	-0.88228	-0.12214	0.26202	-0.29542	Normal cognition	0.873	0.943	0	0
9	120		84	1	Male	20	-0.49143	-0.4734	-0.88228	-0.12214	0.26202	-0.29542	Normal cognition	0.873	0.901	0	0
9	120		96	1	Male	20	-0.49143	-0.4734	-0.88228	-0.12214	0.26202	-0.29542	Normal cognition	0.873	0.659	0	0
9	120		108	1	Male	20	-0.49143	-0.4734	-0.88228	-0.12214	0.26202	-0.29542	Normal cognition	0.873	0.602	0	0
9	120		132	1	Male	20	-0.49143	-0.4734	-0.88228	-0.12214	0.26202	-0.29542	Normal cognition	0.873	0.573	0	0
9	123		0	0	Male	20	-0.42967	1.36856	-0.89702	0.75715	0.41612	1.04235	Normal cognition	1.581	1.581	0	0
9	123		6	0	Male	20	-0.42967	1.36856	-0.89702	0.75715	0.41612	1.04235	Normal cognition	1.581	1.012	0	0
9	123		12	0	Male	20	-0.42967	1.36856	-0.89702	0.75715	0.41612	1.04235	Normal cognition	1.581	1.275	0	0
9	123		24	0	Male	20	-0.42967	1.36856	-0.89702	0.75715	0.41612	1.04235	Normal cognition	1.581	1.233	0	0
9	123		36	0	Male	20	-0.42967	1.36856	-0.89702	0.75715	0.41612	1.04235	Normal cognition	1.581	1.13	0	0.5
9	123		48	0	Male	20	-0.42967	1.36856	-0.89702	0.75715	0.41612	1.04235	Normal cognition	1.581	1.263	0	0.5
9	123		60	0	Male	20	-0.42967	1.36856	-0.89702	0.75715	0.41612	1.04235	Normal cognition	1.581	1.058	0	1
9	123		72	0	Male	20	-0.42967	1.36856	-0.89702	0.75715	0.41612	1.04235	MCI	1.581	0.672	0	1.5
9	123		84	0	Male	20	-0.42967	1.36856	-0.89702	0.75715	0.41612	1.04235	MCI	1.581	0.666	0	3
9	123		96	0	Male	20	-0.42967	1.36856	-0.89702	0.75715	0.41612	1.04235	Dementia	1.581	0.674	0	6
9	123		108	0	Male	20	-0.42967	1.36856	-0.89702	0.75715	0.41612	1.04235	Dementia	1.581	0.554	0	3.5
9	123		120	0	Male	20	-0.42967	1.36856	-0.89702	0.75715	0.41612	1.04235	Dementia	1.581	0.391	0	6
9	127		0	0	Male	17	-0.63002	1.14466	-1.50842	0.73486	0.44113	1.12894	Normal cognition	0.193	0.193	0	0
9	127		6	0	Male	17	-0.63002	1.14466	-1.50842	0.73486	0.44113	1.12894	Normal cognition	0.193	0.734	0	0.5
9	127		12	0	Male	17	-0.63002	1.14466	-1.50842	0.73486	0.44113	1.12894	Normal cognition	0.193	0.708	0	0.5
9	127		24	0	Male	17	-0.63002	1.14466	-1.50842	0.73486	0.44113	1.12894	Normal cognition	0.193	0.683	0	0
9	127		36	0	Male	17	-0.63002	1.14466	-1.50842	0.73486	0.44113	1.12894	Normal cognition	0.193	0.939	0	0.5
9	127		48	0	Male	17	-0.63002	1.14466	-1.50842	0.73486	0.44113	1.12894	Normal cognition	0.193	0.716	0	0
9	127		60	0	Male	17	-0.63002	1.14466	-1.50842	0.73486	0.44113	1.12894	MCI	0.193	0.443	0	0.5
9	127		72	0	Male	17	-0.63002	1.14466	-1.50842	0.73486	0.44113	1.12894	MCI	0.193	0.763	0	0.5
9	127		84	0	Male	17	-0.63002	1.14466	-1.50842	0.73486	0.44113	1.12894	MCI	0.193	1.05	0	0.5
9	127		96	0	Male	17	-0.63002	1.14466	-1.50842	0.73486	0.44113	1.12894	MCI	0.193	0.705	0	0.5
9	127		108	0	Male	17	-0.63002	1.14466	-1.50842	0.73486	0.44113	1.12894	MCI	0.193	0.469	0	1
9	127		120	0	Male	17	-0.63002	1.14466	-1.50842	0.73486	0.44113	1.12894	MCI	0.193	0.566	0	0.5
9	127		132	0	Male	17	-0.63002	1.14466	-1.50842	0.73486	0.44113	1.12894	MCI	0.193	0.908	0	0.5
9	127		156	0	Male	17	-0.63002	1.14466	-1.50842	0.73486	0.44113	1.12894	MCI	0.193	0.835	0	1
9	159		0	0	Female	17	-0.1069	-1.07238	-0.74051	-4.46912	0.35729	0.60216	Normal cognition	1.136	1.136	0	0
9	159		12	0	Female	17	-0.1069	-1.07238	-0.74051	-4.46912	0.35729	0.60216	Normal cognition	1.136	1.31	0	0
9	159		24	0	Female	17	-0.1069	-1.07238	-0.74051	-4.46912	0.35729	0.60216	Normal cognition	1.136	1.623	0	0
9	159		36	0	Female	17	-0.1069	-1.07238	-0.74051	-4.46912	0.35729	0.60216	Normal cognition	1.136	1.488	0	0
9	159		48	0	Female	17	-0.1069	-1.07238	-0.74051	-4.46912	0.35729	0.60216	Normal cognition	1.136	1.184	0	0
9	159		60	0	Female	17	-0.1069	-1.07238	-0.74051	-4.46912	0.35729	0.60216	Normal cognition	1.136	1.443	0	0
9	159		72	0	Female	17	-0.1069	-1.07238	-0.74051	-4.46912	0.35729	0.60216	Normal cognition	1.136	1.6	0	0
9	159		84	0	Female	17	-0.1069	-1.07238	-0.74051	-4.46912	0.35729	0.60216	Normal cognition	1.136	1.49	0	0
9	159		96	0	Female	17	-0.1069	-1.07238	-0.74051	-4.46912	0.35729	0.60216	Normal cognition	1.136	1.093	0	0
9	159		120	0	Female	17	-0.1069	-1.07238	-0.74051	-4.46912	0.35729	0.60216	Normal cognition	1.136	1.092	0	0
9	172		0	0	Female	18	-0.89187	0.06863	-0.53522	-0.77351	0.47701	-0.7024	Normal cognition	0.926	0.926	0	0
9	172		6	0	Female	18	-0.89187	0.06863	-0.53522	-0.77351	0.47701	-0.7024	Normal cognition	0.926	1.158	0	0
9	172		12	0	Female	18	-0.89187	0.06863	-0.53522	-0.77351	0.47701	-0.7024	Normal cognition	0.926	1.028	0	0
9	172		24	0	Female	18	-0.89187	0.06863	-0.53522	-0.77351	0.47701	-0.7024	Normal cognition	0.926	1.018	0	0
9	172		36	0	Female	18	-0.89187	0.06863	-0.53522	-0.77351	0.47701	-0.7024	Normal cognition	0.926	0.889	0	0
9	172		48	0	Female	18	-0.89187	0.06863	-0.53522	-0.77351	0.47701	-0.7024	Normal cognition	0.926	0.852	0	0
9	172		60	0	Female	18	-0.89187	0.06863	-0.53522	-0.77351	0.47701	-0.7024	Normal cognition	0.926	1.454	0	0
9	172		72	0	Female	18	-0.89187	0.06863	-0.53522	-0.77351	0.47701	-0.7024	Normal cognition	0.926	1.129	0	0
9	173		0	0	Male	18	0.25473	0.33887	0.38771	0.10453	-0.79124	0.40261	Normal cognition	1.052	1.052	0	0
9	173		6	0	Male	18	0.25473	0.33887	0.38771	0.10453	-0.79124	0.40261	Normal cognition	1.052	0.854	0	0
9	173		12	0	Male	18	0.25473	0.33887	0.38771	0.10453	-0.79124	0.40261	Normal cognition	1.052	0.417	0	0
9	173		24	0	Male	18	0.25473	0.33887	0.38771	0.10453	-0.79124	0.40261	Normal cognition	1.052	1.034	0	0
9	173		36	0	Male	18	0.25473	0.33887	0.38771	0.10453	-0.79124	0.40261	Normal cognition	1.052	0.856	0	0
9	173		60	0	Male	18	0.25473	0.33887	0.38771	0.10453	-0.79124	0.40261	Normal cognition	1.052	0.705	0	0
9	173		84	0	Male	18	0.25473	0.33887	0.38771	0.10453	-0.79124	0.40261	Normal cognition	1.052	0.226	0	0
9	173		96	0	Male	18	0.25473	0.33887	0.38771	0.10453	-0.79124	0.40261	MCI	1.052	0.842	0	1.5
9	173		120	0	Male	18	0.25473	0.33887	0.38771	0.10453	-0.79124	0.40261	MCI	1.052	-0.144	0	1
9	177		0	0	Female	14	-0.3815	0.94495	-0.07015	0.08046	0.86082	-1.82152	Normal cognition	0.599	0.599	0	0
9	177		6	0	Female	14	-0.3815	0.94495	-0.07015	0.08046	0.86082	-1.82152	Normal cognition	0.599	1.133	0	0
9	177		12	0	Female	14	-0.3815	0.94495	-0.07015	0.08046	0.86082	-1.82152	Normal cognition	0.599	0.759	0	0
9	177		24	0	Female	14	-0.3815	0.94495	-0.07015	0.08046	0.86082	-1.82152	Normal cognition	0.599	0.446	0	0
9	186		0	0	Female	16	0.07464	-0.42502	0.13255	0.79015	0.71593	0.22943	Normal cognition	0.657	0.657	0.5	0.5
9	186		6	0	Female	16	0.07464	-0.42502	0.13255	0.79015	0.71593	0.22943	Normal cognition	0.657	0.52	0.5	0
9	186		12	0	Female	16	0.07464	-0.42502	0.13255	0.79015	0.71593	0.22943	Normal cognition	0.657	0.587	0.5	0.5
9	186		24	0	Female	16	0.07464	-0.42502	0.13255	0.79015	0.71593	0.22943	Normal cognition	0.657	0.391	0.5	0
9	186		36	0	Female	16	0.07464	-0.42502	0.13255	0.79015	0.71593	0.22943	Normal cognition	0.657	0.559	0.5	0.5
9	186		48	0	Female	16	0.07464	-0.42502	0.13255	0.79015	0.71593	0.22943	Normal cognition	0.657	0.856	0.5	0
9	186		60	0	Female	16	0.07464	-0.42502	0.13255	0.79015	0.71593	0.22943	Normal cognition	0.657	0.689	0.5	0
9	186		72	0	Female	16	0.07464	-0.42502	0.13255	0.79015	0.71593	0.22943	Normal cognition	0.657	0.304	0.5	0.5
9	186		96	0	Female	16	0.07464	-0.42502	0.13255	0.79015	0.71593	0.22943	Normal cognition	0.657	0.276	0.5	0.5
9	196		0	0	Female	18	1.20414	-0.67308	0.38198	-0.7036	0.59324	-0.2074	Normal cognition	0.822	0.822	0	0
9	196		6	0	Female	18	1.20414	-0.67308	0.38198	-0.7036	0.59324	-0.2074	Normal cognition	0.822	0.672	0	0
9	196		12	0	Female	18	1.20414	-0.67308	0.38198	-0.7036	0.59324	-0.2074	Normal cognition	0.822	0.562	0	1
9	196		24	0	Female	18	1.20414	-0.67308	0.38198	-0.7036	0.59324	-0.2074	Normal cognition	0.822	1.058	0	1
9	196		36	0	Female	18	1.20414	-0.67308	0.38198	-0.7036	0.59324	-0.2074	Normal cognition	0.822	0.474	0	0
9	210		0	0	Female	13	-0.15251	-0.14932	-0.69381	0.56076	-0.13141	-0.39641	Normal cognition	0.507	0.507	0	0
9	210		6	0	Female	13	-0.15251	-0.14932	-0.69381	0.56076	-0.13141	-0.39641	Normal cognition	0.507	0.829	0	0
9	210		12	0	Female	13	-0.15251	-0.14932	-0.69381	0.56076	-0.13141	-0.39641	Normal cognition	0.507	0.652	0	0
9	210		24	0	Female	13	-0.15251	-0.14932	-0.69381	0.56076	-0.13141	-0.39641	Normal cognition	0.507	0.73	0	0.5
9	210		36	0	Female	13	-0.15251	-0.14932	-0.69381	0.56076	-0.13141	-0.39641	MCI	0.507	0.276	0	0.5
9	210		48	0	Female	13	-0.15251	-0.14932	-0.69381	0.56076	-0.13141	-0.39641	MCI	0.507	0.72	0	0
9	210		72	0	Female	13	-0.15251	-0.14932	-0.69381	0.56076	-0.13141	-0.39641	MCI	0.507	0.605	0	0.5
9	210		108	0	Female	13	-0.15251	-0.14932	-0.69381	0.56076	-0.13141	-0.39641	MCI	0.507	-0.411	0	0.5
9	210		120	0	Female	13	-0.15251	-0.14932	-0.69381	0.56076	-0.13141	-0.39641	Normal cognition	0.507	0.408	0	0
9	210		144	0	Female	13	-0.15251	-0.14932	-0.69381	0.56076	-0.13141	-0.39641	MCI	0.507	0.193	0	0.5
9	223		0	1	Female	18	1.25135	0.84769	-0.75502	-0.32738	0.21399	0.3537	Normal cognition	0.453	0.453	0	0
9	223		6	1	Female	18	1.25135	0.84769	-0.75502	-0.32738	0.21399	0.3537	MCI	0.453	-0.052	0	1.5
9	223		12	1	Female	18	1.25135	0.84769	-0.75502	-0.32738	0.21399	0.3537	MCI	0.453	-0.456	0	2
9	223		24	1	Female	18	1.25135	0.84769	-0.75502	-0.32738	0.21399	0.3537	MCI	0.453	-0.383	0	4
9	223		36	1	Female	18	1.25135	0.84769	-0.75502	-0.32738	0.21399	0.3537	Dementia	0.453	-0.046	0	6
9	232		0	0	Male	20	-0.02637	-0.0377	1.01688	1.95267	-0.15747	-0.43069	Normal cognition	0.578	0.578	0	0
9	232		6	0	Male	20	-0.02637	-0.0377	1.01688	1.95267	-0.15747	-0.43069	Normal cognition	0.578	0.543	0	0.5
9	232		12	0	Male	20	-0.02637	-0.0377	1.01688	1.95267	-0.15747	-0.43069	Normal cognition	0.578	0.964	0	0
9	232		24	0	Male	20	-0.02637	-0.0377	1.01688	1.95267	-0.15747	-0.43069	Normal cognition	0.578	0.83	0	0
9	232		36	0	Male	20	-0.02637	-0.0377	1.01688	1.95267	-0.15747	-0.43069	MCI	0.578	0.398	0	0.5
9	232		48	0	Male	20	-0.02637	-0.0377	1.01688	1.95267	-0.15747	-0.43069	MCI	0.578	0.101	0	1
9	232		60	0	Male	20	-0.02637	-0.0377	1.01688	1.95267	-0.15747	-0.43069	MCI	0.578	0.329	0	3.5
9	232		72	0	Male	20	-0.02637	-0.0377	1.01688	1.95267	-0.15747	-0.43069	MCI	0.578	-0.008	0	3
9	257		0	1	Female	6	1.44228	-0.26637	1.84156	-0.24276	-0.19256	-0.50614	Normal cognition	0.338	0.338	0	0
9	257		12	1	Female	6	1.44228	-0.26637	1.84156	-0.24276	-0.19256	-0.50614	Normal cognition	0.338	0.441	0	0
9	257		24	1	Female	6	1.44228	-0.26637	1.84156	-0.24276	-0.19256	-0.50614	Normal cognition	0.338	0.92	0	0
9	257		36	1	Female	6	1.44228	-0.26637	1.84156	-0.24276	-0.19256	-0.50614	Normal cognition	0.338	0.466	0	0
9	257		48	1	Female	6	1.44228	-0.26637	1.84156	-0.24276	-0.19256	-0.50614	Normal cognition	0.338	0.774	0	0
9	257		60	1	Female	6	1.44228	-0.26637	1.84156	-0.24276	-0.19256	-0.50614	Normal cognition	0.338	0.703	0	0
9	257		72	1	Female	6	1.44228	-0.26637	1.84156	-0.24276	-0.19256	-0.50614	Normal cognition	0.338	0.477	0	0.5
9	257		84	1	Female	6	1.44228	-0.26637	1.84156	-0.24276	-0.19256	-0.50614	Normal cognition	0.338	0.578	0	0.5
9	259		0	0	Male	20	1.01504	0.38937	-1.22684	-1.93832	0.07364	0.52073	Normal cognition	1.525	1.525	0	0
9	259		6	0	Male	20	1.01504	0.38937	-1.22684	-1.93832	0.07364	0.52073	Normal cognition	1.525	1.764	0	0
9	259		12	0	Male	20	1.01504	0.38937	-1.22684	-1.93832	0.07364	0.52073	Normal cognition	1.525	1.743	0	0
9	259		24	0	Male	20	1.01504	0.38937	-1.22684	-1.93832	0.07364	0.52073	Normal cognition	1.525	1.935	0	0
9	259		36	0	Male	20	1.01504	0.38937	-1.22684	-1.93832	0.07364	0.52073	Normal cognition	1.525	1.52	0	0
9	259		48	0	Male	20	1.01504	0.38937	-1.22684	-1.93832	0.07364	0.52073	Normal cognition	1.525	0.948	0	0
9	259		60	0	Male	20	1.01504	0.38937	-1.22684	-1.93832	0.07364	0.52073	Normal cognition	1.525	1.628	0	0
9	259		72	0	Male	20	1.01504	0.38937	-1.22684	-1.93832	0.07364	0.52073	Normal cognition	1.525	1.177	0	0.5
9	259		84	0	Male	20	1.01504	0.38937	-1.22684	-1.93832	0.07364	0.52073	Normal cognition	1.525	0.323	0	1
9	259		96	0	Male	20	1.01504	0.38937	-1.22684	-1.93832	0.07364	0.52073	MCI	1.525	0.466	0	1.5
9	259		108	0	Male	20	1.01504	0.38937	-1.22684	-1.93832	0.07364	0.52073	Dementia	1.525	-0.842	0	5
9	259		120	0	Male	20	1.01504	0.38937	-1.22684	-1.93832	0.07364	0.52073	Dementia	1.525	-0.312	0	7
9	259		132	0	Male	20	1.01504	0.38937	-1.22684	-1.93832	0.07364	0.52073	Dementia	1.525	-1.419	0	10
9	259		156	0	Male	20	1.01504	0.38937	-1.22684	-1.93832	0.07364	0.52073	Dementia	1.525		0	12
9	260		0	0	Female	13	-1.23706	-0.22692	1.04728	-0.36537	0.48655	0.82503	Normal cognition	1.1	1.1	0	0
9	260		6	0	Female	13	-1.23706	-0.22692	1.04728	-0.36537	0.48655	0.82503	Normal cognition	1.1	0.789	0	0
9	260		12	0	Female	13	-1.23706	-0.22692	1.04728	-0.36537	0.48655	0.82503	Normal cognition	1.1	1.12	0	0
9	260		24	0	Female	13	-1.23706	-0.22692	1.04728	-0.36537	0.48655	0.82503	Normal cognition	1.1	0.919	0	0
9	260		36	0	Female	13	-1.23706	-0.22692	1.04728	-0.36537	0.48655	0.82503	Normal cognition	1.1	0.736	0	0
9	260		48	0	Female	13	-1.23706	-0.22692	1.04728	-0.36537	0.48655	0.82503	Normal cognition	1.1	0.658	0	0
9	260		60	0	Female	13	-1.23706	-0.22692	1.04728	-0.36537	0.48655	0.82503	Normal cognition	1.1	0.847	0	0
9	260		72	0	Female	13	-1.23706	-0.22692	1.04728	-0.36537	0.48655	0.82503	Normal cognition	1.1	0.399	0	0
9	260		84	0	Female	13	-1.23706	-0.22692	1.04728	-0.36537	0.48655	0.82503	Normal cognition	1.1	0.81	0	0
9	260		96	0	Female	13	-1.23706	-0.22692	1.04728	-0.36537	0.48655	0.82503	Normal cognition	1.1	0.694	0	0
9	260		108	0	Female	13	-1.23706	-0.22692	1.04728	-0.36537	0.48655	0.82503	Normal cognition	1.1	0.946	0	0
9	272		0	0	Female	19	-0.21171	-0.28383	0.55217	-0.66308	-0.01827	-0.16234	Normal cognition	2.857	2.857	0	0
9	272		12	0	Female	19	-0.21171	-0.28383	0.55217	-0.66308	-0.01827	-0.16234	Normal cognition	2.857	3.03	0	0
9	272		24	0	Female	19	-0.21171	-0.28383	0.55217	-0.66308	-0.01827	-0.16234	Normal cognition	2.857	3.145	0	0
9	272		36	0	Female	19	-0.21171	-0.28383	0.55217	-0.66308	-0.01827	-0.16234	Normal cognition	2.857	2.818	0	0
9	272		60	0	Female	19	-0.21171	-0.28383	0.55217	-0.66308	-0.01827	-0.16234	Normal cognition	2.857	2.594	0	0
9	272		72	0	Female	19	-0.21171	-0.28383	0.55217	-0.66308	-0.01827	-0.16234	Normal cognition	2.857	2.86	0	0
9	272		84	0	Female	19	-0.21171	-0.28383	0.55217	-0.66308	-0.01827	-0.16234	Normal cognition	2.857	2.86	0	0
9	272		108	0	Female	19	-0.21171	-0.28383	0.55217	-0.66308	-0.01827	-0.16234	Normal cognition	2.857	2.104	0	0.5
9	272		132	0	Female	19	-0.21171	-0.28383	0.55217	-0.66308	-0.01827	-0.16234	Normal cognition	2.857	1.707	0	0.5
9	295		0	1	Male	18	0.6967	0.95913	-1.11584	0.2349	0.31436	0.88396	Normal cognition	0.441	0.441	0	0
9	295		6	1	Male	18	0.6967	0.95913	-1.11584	0.2349	0.31436	0.88396	Normal cognition	0.441	1.509	0	0
9	295		12	1	Male	18	0.6967	0.95913	-1.11584	0.2349	0.31436	0.88396	Normal cognition	0.441	1.418	0	0
9	295		24	1	Male	18	0.6967	0.95913	-1.11584	0.2349	0.31436	0.88396	Normal cognition	0.441	0.601	0	0
9	295		36	1	Male	18	0.6967	0.95913	-1.11584	0.2349	0.31436	0.88396	Normal cognition	0.441	0.893	0	0
9	295		48	1	Male	18	0.6967	0.95913	-1.11584	0.2349	0.31436	0.88396	Normal cognition	0.441	1.01	0	0
9	295		60	1	Male	18	0.6967	0.95913	-1.11584	0.2349	0.31436	0.88396	Normal cognition	0.441	0.274	0	0
9	295		72	1	Male	18	0.6967	0.95913	-1.11584	0.2349	0.31436	0.88396	Normal cognition	0.441	0.581	0	0
9	312		0	1	Male	20	1.16388	2.05559	-0.01907	-1.63294	-1.52256	0.26214	Normal cognition	0.031	0.031	0	0
9	312		6	1	Male	20	1.16388	2.05559	-0.01907	-1.63294	-1.52256	0.26214	Normal cognition	0.031	0.009	0	0
9	312		12	1	Male	20	1.16388	2.05559	-0.01907	-1.63294	-1.52256	0.26214	Normal cognition	0.031	-0.183	0	0
9	312		24	1	Male	20	1.16388	2.05559	-0.01907	-1.63294	-1.52256	0.26214	Normal cognition	0.031	-0.065	0	0
9	319		0	0	Female	16	-0.70488	-0.7651	-1.01559	1.44648	-0.49719	0.74167	Normal cognition	0.809	0.809	0	0
9	319		6	0	Female	16	-0.70488	-0.7651	-1.01559	1.44648	-0.49719	0.74167	Normal cognition	0.809	0.885	0	0
9	319		12	0	Female	16	-0.70488	-0.7651	-1.01559	1.44648	-0.49719	0.74167	Normal cognition	0.809	1.361	0	0
9	327		0	0	Male	16	-0.40049	0.07624	-1.69263	-0.51491	-0.36897	0.54314	Normal cognition	0.922	0.922	0	0
9	327		6	0	Male	16	-0.40049	0.07624	-1.69263	-0.51491	-0.36897	0.54314	Normal cognition	0.922	1.068	0	0
9	327		12	0	Male	16	-0.40049	0.07624	-1.69263	-0.51491	-0.36897	0.54314	Normal cognition	0.922	0.898	0	0
9	327		24	0	Male	16	-0.40049	0.07624	-1.69263	-0.51491	-0.36897	0.54314	Normal cognition	0.922	0.872	0	0.5
9	327		36	0	Male	16	-0.40049	0.07624	-1.69263	-0.51491	-0.36897	0.54314	Normal cognition	0.922	0.838	0	0
9	352		0	0	Female	14	-0.1275	-1.25766	-1.09845	0.58205	-0.88832	0.14725	Normal cognition	1.15	1.15	0	0
9	352		12	0	Female	14	-0.1275	-1.25766	-1.09845	0.58205	-0.88832	0.14725	Normal cognition	1.15	1.517	0	0
9	352		24	0	Female	14	-0.1275	-1.25766	-1.09845	0.58205	-0.88832	0.14725	Normal cognition	1.15	1.089	0	0
9	352		36	0	Female	14	-0.1275	-1.25766	-1.09845	0.58205	-0.88832	0.14725	Normal cognition	1.15	0.683	0	0
9	352		48	0	Female	14	-0.1275	-1.25766	-1.09845	0.58205	-0.88832	0.14725	Normal cognition	1.15	0.557	0	0
9	352		60	0	Female	14	-0.1275	-1.25766	-1.09845	0.58205	-0.88832	0.14725	Normal cognition	1.15	0.279	0	0
9	352		72	0	Female	14	-0.1275	-1.25766	-1.09845	0.58205	-0.88832	0.14725	Normal cognition	1.15	0.533	0	0
9	352		84	0	Female	14	-0.1275	-1.25766	-1.09845	0.58205	-0.88832	0.14725	Normal cognition	1.15	0.567	0	1
9	386		0	1	Female	13	-0.50013	-0.86283	-0.04175	-0.79606	0.28114	1.66435	Normal cognition	0.758	0.758	0	0
9	386		6	1	Female	13	-0.50013	-0.86283	-0.04175	-0.79606	0.28114	1.66435	Normal cognition	0.758	1.001	0	0
9	386		12	1	Female	13	-0.50013	-0.86283	-0.04175	-0.79606	0.28114	1.66435	Normal cognition	0.758	1.11	0	0
9	386		24	1	Female	13	-0.50013	-0.86283	-0.04175	-0.79606	0.28114	1.66435	Normal cognition	0.758	1.201	0	0
9	386		36	1	Female	13	-0.50013	-0.86283	-0.04175	-0.79606	0.28114	1.66435	Normal cognition	0.758	0.963	0	0
9	386		48	1	Female	13	-0.50013	-0.86283	-0.04175	-0.79606	0.28114	1.66435	Normal cognition	0.758	1.222	0	0
9	403		0	0	Male	16	1.91894	0.46426	-0.0801	1.05089	0.49029	0.31063	Normal cognition	0.487	0.487	0	0
9	403		6	0	Male	16	1.91894	0.46426	-0.0801	1.05089	0.49029	0.31063	Normal cognition	0.487	0.854	0	0
9	403		12	0	Male	16	1.91894	0.46426	-0.0801	1.05089	0.49029	0.31063	Normal cognition	0.487	0.139	0	0
9	403		24	0	Male	16	1.91894	0.46426	-0.0801	1.05089	0.49029	0.31063	Normal cognition	0.487	0.305	0	0
9	403		36	0	Male	16	1.91894	0.46426	-0.0801	1.05089	0.49029	0.31063	Normal cognition	0.487	0.066	0	0.5
9	403		48	0	Male	16	1.91894	0.46426	-0.0801	1.05089	0.49029	0.31063	Normal cognition	0.487	0.03	0	0
9	413		0	0	Female	16	-0.2706	-1.37261	0.09129	-0.05351	-0.04303	-0.77383	Normal cognition	1.617	1.617	0	0
9	413		6	0	Female	16	-0.2706	-1.37261	0.09129	-0.05351	-0.04303	-0.77383	Normal cognition	1.617	1.702	0	0
9	413		12	0	Female	16	-0.2706	-1.37261	0.09129	-0.05351	-0.04303	-0.77383	Normal cognition	1.617	1.567	0	0
9	413		24	0	Female	16	-0.2706	-1.37261	0.09129	-0.05351	-0.04303	-0.77383	Normal cognition	1.617	1.616	0	0
9	413		36	0	Female	16	-0.2706	-1.37261	0.09129	-0.05351	-0.04303	-0.77383	Normal cognition	1.617	1.916	0	0
9	413		48	0	Female	16	-0.2706	-1.37261	0.09129	-0.05351	-0.04303	-0.77383	Normal cognition	1.617	1.246	0	0
9	413		60	0	Female	16	-0.2706	-1.37261	0.09129	-0.05351	-0.04303	-0.77383	Normal cognition	1.617	1.929	0	0
9	413		72	0	Female	16	-0.2706	-1.37261	0.09129	-0.05351	-0.04303	-0.77383	Normal cognition	1.617	1.716	0	0
9	413		84	0	Female	16	-0.2706	-1.37261	0.09129	-0.05351	-0.04303	-0.77383	Normal cognition	1.617	1.771	0	0
9	413		96	0	Female	16	-0.2706	-1.37261	0.09129	-0.05351	-0.04303	-0.77383	Normal cognition	1.617	2.023	0	0
9	413		108	0	Female	16	-0.2706	-1.37261	0.09129	-0.05351	-0.04303	-0.77383	Normal cognition	1.617	1.685	0	0
9	413		132	0	Female	16	-0.2706	-1.37261	0.09129	-0.05351	-0.04303	-0.77383	Normal cognition	1.617	1.889	0	0
9	433		0	0	Female	14	1.03103	0.58407	-0.39471	-0.83558	0.38868	-0.63846	Normal cognition	0.026	0.026	0	0
9	433		6	0	Female	14	1.03103	0.58407	-0.39471	-0.83558	0.38868	-0.63846	Normal cognition	0.026	0.172	0	0
9	433		12	0	Female	14	1.03103	0.58407	-0.39471	-0.83558	0.38868	-0.63846	Normal cognition	0.026	-0.151	0	0
9	433		24	0	Female	14	1.03103	0.58407	-0.39471	-0.83558	0.38868	-0.63846	Normal cognition	0.026	0.207	0	0
9	433		36	0	Female	14	1.03103	0.58407	-0.39471	-0.83558	0.38868	-0.63846	Normal cognition	0.026	0.26	0	0
9	441		0	0	Female	16	-0.13321	-0.18953	-1.98753	0.41462	-1.78109	0.45583	Normal cognition	1.498	1.498	0	0
9	441		6	0	Female	16	-0.13321	-0.18953	-1.98753	0.41462	-1.78109	0.45583	Normal cognition	1.498	1.449	0	0
9	441		12	0	Female	16	-0.13321	-0.18953	-1.98753	0.41462	-1.78109	0.45583	Normal cognition	1.498	1.482	0	0
9	441		24	0	Female	16	-0.13321	-0.18953	-1.98753	0.41462	-1.78109	0.45583	Normal cognition	1.498	1.471	0	0
9	441		36	0	Female	16	-0.13321	-0.18953	-1.98753	0.41462	-1.78109	0.45583	Normal cognition	1.498	1.407	0	0
9	441		48	0	Female	16	-0.13321	-0.18953	-1.98753	0.41462	-1.78109	0.45583	Normal cognition	1.498	1.948	0	0
9	441		60	0	Female	16	-0.13321	-0.18953	-1.98753	0.41462	-1.78109	0.45583	Normal cognition	1.498	1.413	0	0
9	441		72	0	Female	16	-0.13321	-0.18953	-1.98753	0.41462	-1.78109	0.45583	Normal cognition	1.498	1.526	0	0
9	441		84	0	Female	16	-0.13321	-0.18953	-1.98753	0.41462	-1.78109	0.45583	Normal cognition	1.498	1.471	0	0
9	441		96	0	Female	16	-0.13321	-0.18953	-1.98753	0.41462	-1.78109	0.45583	Normal cognition	1.498	1.168	0	0.5
9	441		120	0	Female	16	-0.13321	-0.18953	-1.98753	0.41462	-1.78109	0.45583	Normal cognition	1.498	0.932	0	0
9	454		0	0	Female	13	-0.49769	1.28742	0.72981	-0.77071	-1.52766	1.11751	Normal cognition	0.057	0.057	0.5	0.5
9	454		6	0	Female	13	-0.49769	1.28742	0.72981	-0.77071	-1.52766	1.11751	Normal cognition	0.057	0.277	0.5	0
9	454		12	0	Female	13	-0.49769	1.28742	0.72981	-0.77071	-1.52766	1.11751	Normal cognition	0.057	0.223	0.5	0
9	454		24	0	Female	13	-0.49769	1.28742	0.72981	-0.77071	-1.52766	1.11751	Normal cognition	0.057	0.167	0.5	0
9	454		36	0	Female	13	-0.49769	1.28742	0.72981	-0.77071	-1.52766	1.11751	Normal cognition	0.057	0.403	0.5	0
9	454		48	0	Female	13	-0.49769	1.28742	0.72981	-0.77071	-1.52766	1.11751	Normal cognition	0.057	0.445	0.5	0
9	454		72	0	Female	13	-0.49769	1.28742	0.72981	-0.77071	-1.52766	1.11751	MCI	0.057	0.133	0.5	0.5
9	454		84	0	Female	13	-0.49769	1.28742	0.72981	-0.77071	-1.52766	1.11751	MCI	0.057	0.097	0.5	0.5
9	454		96	0	Female	13	-0.49769	1.28742	0.72981	-0.77071	-1.52766	1.11751	MCI	0.057	0.259	0.5	0.5
9	454		108	0	Female	13	-0.49769	1.28742	0.72981	-0.77071	-1.52766	1.11751	MCI	0.057	-0.181	0.5	3
9	454		120	0	Female	13	-0.49769	1.28742	0.72981	-0.77071	-1.52766	1.11751	MCI	0.057	0.019	0.5	1
9	454		132	0	Female	13	-0.49769	1.28742	0.72981	-0.77071	-1.52766	1.11751	MCI	0.057	0.089	0.5	1
9	459		0	0	Male	16	-0.99261	1.41375	0.17986	-0.13958	0.7532	-0.65541	Normal cognition	0.511	0.511	0	0
9	459		6	0	Male	16	-0.99261	1.41375	0.17986	-0.13958	0.7532	-0.65541	Normal cognition	0.511	0.62	0	0
9	459		12	0	Male	16	-0.99261	1.41375	0.17986	-0.13958	0.7532	-0.65541	Normal cognition	0.511	0.726	0	1.5
9	459		24	0	Male	16	-0.99261	1.41375	0.17986	-0.13958	0.7532	-0.65541	Normal cognition	0.511	0.697	0	1
9	459		36	0	Male	16	-0.99261	1.41375	0.17986	-0.13958	0.7532	-0.65541	Normal cognition	0.511	0.576	0	0
9	459		48	0	Male	16	-0.99261	1.41375	0.17986	-0.13958	0.7532	-0.65541	MCI	0.511	0.307	0	1.5
9	459		60	0	Male	16	-0.99261	1.41375	0.17986	-0.13958	0.7532	-0.65541	MCI	0.511	0.031	0	0.5
9	467		0	0	Female	12	1.91105	-0.8206	0.86301	0.99806	-0.31282	0.18468	Normal cognition	0.777	0.777	0	0
9	467		6	0	Female	12	1.91105	-0.8206	0.86301	0.99806	-0.31282	0.18468	Normal cognition	0.777	1.198	0	0
9	467		12	0	Female	12	1.91105	-0.8206	0.86301	0.99806	-0.31282	0.18468	Normal cognition	0.777	0.717	0	0.5
9	467		24	0	Female	12	1.91105	-0.8206	0.86301	0.99806	-0.31282	0.18468	Normal cognition	0.777	0.405	0	0
9	467		48	0	Female	12	1.91105	-0.8206	0.86301	0.99806	-0.31282	0.18468	MCI	0.777	0.478	0	1.5
9	467		60	0	Female	12	1.91105	-0.8206	0.86301	0.99806	-0.31282	0.18468	MCI	0.777	-0.054	0	1.5
9	467		72	0	Female	12	1.91105	-0.8206	0.86301	0.99806	-0.31282	0.18468	Dementia	0.777	-0.36	0	5
9	467		84	0	Female	12	1.91105	-0.8206	0.86301	0.99806	-0.31282	0.18468	Dementia	0.777	-0.43	0	6
9	467		96	0	Female	12	1.91105	-0.8206	0.86301	0.99806	-0.31282	0.18468	Dementia	0.777	-0.713	0	6
9	467		108	0	Female	12	1.91105	-0.8206	0.86301	0.99806	-0.31282	0.18468	Dementia	0.777	-1.284	0	7
9	467		120	0	Female	12	1.91105	-0.8206	0.86301	0.99806	-0.31282	0.18468	Dementia	0.777	-0.939	0	10
9	467		132	0	Female	12	1.91105	-0.8206	0.86301	0.99806	-0.31282	0.18468	Dementia	0.777	-1.707	0	11
9	467		144	0	Female	12	1.91105	-0.8206	0.86301	0.99806	-0.31282	0.18468	Dementia	0.777	-1.675	0	12
9	472		0	0	Male	20	-0.77847	0.33445	-0.2711	0.21842	0.47442	-0.02548	Normal cognition	1.036	1.036	0	0
9	472		12	0	Male	20	-0.77847	0.33445	-0.2711	0.21842	0.47442	-0.02548	Normal cognition	1.036	1.324	0	0
9	479		0	0	Female	20	1.05184	-0.06897	0.58898	-3.60372	-2.01112	0.47928	Normal cognition	1.42	1.42	0	0
9	479		6	0	Female	20	1.05184	-0.06897	0.58898	-3.60372	-2.01112	0.47928	Normal cognition	1.42	1.308	0	0
9	479		12	0	Female	20	1.05184	-0.06897	0.58898	-3.60372	-2.01112	0.47928	Normal cognition	1.42	1.731	0	0
9	479		24	0	Female	20	1.05184	-0.06897	0.58898	-3.60372	-2.01112	0.47928	Normal cognition	1.42	1.72	0	0
9	479		36	0	Female	20	1.05184	-0.06897	0.58898	-3.60372	-2.01112	0.47928	Normal cognition	1.42	1.78	0	0
9	479		48	0	Female	20	1.05184	-0.06897	0.58898	-3.60372	-2.01112	0.47928	Normal cognition	1.42	1.679	0	0
9	479		60	0	Female	20	1.05184	-0.06897	0.58898	-3.60372	-2.01112	0.47928	Normal cognition	1.42	1.562	0	0
9	479		72	0	Female	20	1.05184	-0.06897	0.58898	-3.60372	-2.01112	0.47928	Normal cognition	1.42	1.488	0	0
9	484		0	0	Male	18	-1.17903	-0.71506	-0.70796	0.22946	-0.13364	0.4491	Normal cognition	0.656	0.656	0	0
9	484		6	0	Male	18	-1.17903	-0.71506	-0.70796	0.22946	-0.13364	0.4491	Normal cognition	0.656	1.049	0	0
9	488		0	0	Female	16	-0.91861	0.36141	-1.24926	0.45297	-0.49192	-0.13468	Normal cognition	1.056	1.056	0	0
9	488		12	0	Female	16	-0.91861	0.36141	-1.24926	0.45297	-0.49192	-0.13468	Normal cognition	1.056	1.241	0	0
9	488		24	0	Female	16	-0.91861	0.36141	-1.24926	0.45297	-0.49192	-0.13468	Normal cognition	1.056	1.26	0	0
9	498		0	1	Male	12	-0.55697	0.06858	0.12867	0.65329	0.86557	-1.69404	Normal cognition	0.618	0.618	0	0
9	498		6	1	Male	12	-0.55697	0.06858	0.12867	0.65329	0.86557	-1.69404	Normal cognition	0.618	0.69	0	0
9	498		12	1	Male	12	-0.55697	0.06858	0.12867	0.65329	0.86557	-1.69404	Normal cognition	0.618	0.814	0	0
9	498		24	1	Male	12	-0.55697	0.06858	0.12867	0.65329	0.86557	-1.69404	Normal cognition	0.618	1.332	0	0
9	498		36	1	Male	12	-0.55697	0.06858	0.12867	0.65329	0.86557	-1.69404	Normal cognition	0.618	0.514	0	0
9	498		48	1	Male	12	-0.55697	0.06858	0.12867	0.65329	0.86557	-1.69404	Normal cognition	0.618	0.63	0	0
9	498		60	1	Male	12	-0.55697	0.06858	0.12867	0.65329	0.86557	-1.69404	Normal cognition	0.618	0.539	0	0
9	498		72	1	Male	12	-0.55697	0.06858	0.12867	0.65329	0.86557	-1.69404	Normal cognition	0.618	0.592	0	0
9	498		84	1	Male	12	-0.55697	0.06858	0.12867	0.65329	0.86557	-1.69404	Normal cognition	0.618	0.581	0	0
9	498		108	1	Male	12	-0.55697	0.06858	0.12867	0.65329	0.86557	-1.69404	Normal cognition	0.618	0.395	0	0
9	498		132	1	Male	12	-0.55697	0.06858	0.12867	0.65329	0.86557	-1.69404	Normal cognition	0.618	0.341	0	0
9	516		0	0	Male	15	-0.81567	1.67345	1.05128	-0.69145	0.66053	0.24813	Normal cognition	0.159	0.159	0	0
9	516		6	0	Male	15	-0.81567	1.67345	1.05128	-0.69145	0.66053	0.24813	Normal cognition	0.159	0.547	0	0
9	516		12	0	Male	15	-0.81567	1.67345	1.05128	-0.69145	0.66053	0.24813	Normal cognition	0.159	0.336	0	0
9	516		24	0	Male	15	-0.81567	1.67345	1.05128	-0.69145	0.66053	0.24813	Normal cognition	0.159	0.39	0	0
9	516		36	0	Male	15	-0.81567	1.67345	1.05128	-0.69145	0.66053	0.24813	Normal cognition	0.159	0.369	0	0
9	519		0	0	Male	16	-1.24701	0.04429	-0.91258	-1.27162	-1.59958	1.13935	Normal cognition	0.673	0.673	0	0
9	519		6	0	Male	16	-1.24701	0.04429	-0.91258	-1.27162	-1.59958	1.13935	Normal cognition	0.673	0.876	0	0
9	519		12	0	Male	16	-1.24701	0.04429	-0.91258	-1.27162	-1.59958	1.13935	Normal cognition	0.673	1.362	0	0
9	519		24	0	Male	16	-1.24701	0.04429	-0.91258	-1.27162	-1.59958	1.13935	Normal cognition	0.673	0.82	0	0
9	519		36	0	Male	16	-1.24701	0.04429	-0.91258	-1.27162	-1.59958	1.13935	Normal cognition	0.673	0.859	0	0
9	519		48	0	Male	16	-1.24701	0.04429	-0.91258	-1.27162	-1.59958	1.13935	Normal cognition	0.673	0.722	0	0
9	519		60	0	Male	16	-1.24701	0.04429	-0.91258	-1.27162	-1.59958	1.13935	Normal cognition	0.673	0.542	0	0
9	519		72	0	Male	16	-1.24701	0.04429	-0.91258	-1.27162	-1.59958	1.13935	Normal cognition	0.673	1.401	0	0
9	520		0	1	Female	16	1.10777	0.04851	0.00154	-0.55747	0.45702	0.62708	Normal cognition	0.818	0.818	0	0
9	520		12	1	Female	16	1.10777	0.04851	0.00154	-0.55747	0.45702	0.62708	Normal cognition	0.818	0.427	0	0
9	520		24	1	Female	16	1.10777	0.04851	0.00154	-0.55747	0.45702	0.62708	Normal cognition	0.818	0.483	0	0
9	520		36	1	Female	16	1.10777	0.04851	0.00154	-0.55747	0.45702	0.62708	Normal cognition	0.818	0.265	0	0
9	520		48	1	Female	16	1.10777	0.04851	0.00154	-0.55747	0.45702	0.62708	Normal cognition	0.818	0.542	0	0.5
9	520		60	1	Female	16	1.10777	0.04851	0.00154	-0.55747	0.45702	0.62708	MCI	0.818	0.361	0	0.5
9	525		0	0	Female	16	0.43431	-0.62368	0.18187	-0.25258	-2.20302	0.13882	Normal cognition	1.73	1.73	0	0
9	525		6	0	Female	16	0.43431	-0.62368	0.18187	-0.25258	-2.20302	0.13882	Normal cognition	1.73	1.932	0	0
9	525		12	0	Female	16	0.43431	-0.62368	0.18187	-0.25258	-2.20302	0.13882	Normal cognition	1.73	1.401	0	0
9	525		24	0	Female	16	0.43431	-0.62368	0.18187	-0.25258	-2.20302	0.13882	Normal cognition	1.73	1.338	0	0
9	525		36	0	Female	16	0.43431	-0.62368	0.18187	-0.25258	-2.20302	0.13882	Normal cognition	1.73	1.873	0	0
9	533		0	0	Female	12	-0.19947	-1.66719	0.80016	0.11434	0.37297	-0.01314	Normal cognition	1.128	1.128	0	0
9	533		12	0	Female	12	-0.19947	-1.66719	0.80016	0.11434	0.37297	-0.01314	Normal cognition	1.128	0.675	0	0
9	533		24	0	Female	12	-0.19947	-1.66719	0.80016	0.11434	0.37297	-0.01314	Normal cognition	1.128	0.505	0	0
9	534		0	1	Male	18	1.3554	-2.00771	0.49685	-0.68714	-0.4059	-2.06319	Normal cognition	1.368	1.368	0	0
9	534		6	1	Male	18	1.3554	-2.00771	0.49685	-0.68714	-0.4059	-2.06319	Normal cognition	1.368	1.847	0	0
9	534		12	1	Male	18	1.3554	-2.00771	0.49685	-0.68714	-0.4059	-2.06319	Normal cognition	1.368	1.87	0	0
9	534		24	1	Male	18	1.3554	-2.00771	0.49685	-0.68714	-0.4059	-2.06319	Normal cognition	1.368	1.923	0	0
9	534		36	1	Male	18	1.3554	-2.00771	0.49685	-0.68714	-0.4059	-2.06319	Normal cognition	1.368	1.433	0	0
9	545		0	0	Male	19	1.24209	2.6343	0.72572	-0.1803	-1.57326	-0.88024	Normal cognition	1.491	1.491	0	0
9	545		12	0	Male	19	1.24209	2.6343	0.72572	-0.1803	-1.57326	-0.88024	Normal cognition	1.491	1.676	0	0
9	545		24	0	Male	19	1.24209	2.6343	0.72572	-0.1803	-1.57326	-0.88024	Normal cognition	1.491	1.923	0	0
9	545		36	0	Male	19	1.24209	2.6343	0.72572	-0.1803	-1.57326	-0.88024	Normal cognition	1.491	1.788	0	0
9	545		60	0	Male	19	1.24209	2.6343	0.72572	-0.1803	-1.57326	-0.88024	Normal cognition	1.491	1.9	0	1.5
9	545		72	0	Male	19	1.24209	2.6343	0.72572	-0.1803	-1.57326	-0.88024	Normal cognition	1.491	1.934	0	0
9	545		84	0	Male	19	1.24209	2.6343	0.72572	-0.1803	-1.57326	-0.88024	MCI	1.491	0.816	0	0
9	545		96	0	Male	19	1.24209	2.6343	0.72572	-0.1803	-1.57326	-0.88024	MCI	1.491	1.069	0	0
9	545		108	0	Male	19	1.24209	2.6343	0.72572	-0.1803	-1.57326	-0.88024	MCI	1.491	0.961	0	1.5
9	555		0	1	Male	16	1.01794	-0.80644	0.375	0.27265	0.35456	-0.29125	Normal cognition	0.604	0.604	0	0
9	555		6	1	Male	16	1.01794	-0.80644	0.375	0.27265	0.35456	-0.29125	Normal cognition	0.604	0.316	0	0
9	555		12	1	Male	16	1.01794	-0.80644	0.375	0.27265	0.35456	-0.29125	Normal cognition	0.604	0.516	0	0
9	555		24	1	Male	16	1.01794	-0.80644	0.375	0.27265	0.35456	-0.29125	Normal cognition	0.604	0.676	0	0
9	555		36	1	Male	16	1.01794	-0.80644	0.375	0.27265	0.35456	-0.29125	Normal cognition	0.604	0.431	0	0
9	555		48	1	Male	16	1.01794	-0.80644	0.375	0.27265	0.35456	-0.29125	MCI	0.604	0.17	0	0.5
9	555		60	1	Male	16	1.01794	-0.80644	0.375	0.27265	0.35456	-0.29125	MCI	0.604	0.409	0	1
9	555		72	1	Male	16	1.01794	-0.80644	0.375	0.27265	0.35456	-0.29125	MCI	0.604	0.395	0	0.5
9	555		96	1	Male	16	1.01794	-0.80644	0.375	0.27265	0.35456	-0.29125	MCI	0.604	0.319	0	1.5
9	555		108	1	Male	16	1.01794	-0.80644	0.375	0.27265	0.35456	-0.29125	Dementia	0.604	-0.49	0	3
9	555		120	1	Male	16	1.01794	-0.80644	0.375	0.27265	0.35456	-0.29125	MCI	0.604	-0.421	0	2
9	555		132	1	Male	16	1.01794	-0.80644	0.375	0.27265	0.35456	-0.29125	MCI	0.604	-0.496	0	3
9	555		144	1	Male	16	1.01794	-0.80644	0.375	0.27265	0.35456	-0.29125	MCI	0.604	-0.605	0	3
9	559		0	1	Male	16	-0.7465	-0.38251	0.32965	-0.10111	0.49997	1.23147	Normal cognition	1.086	1.086	0	0
9	559		6	1	Male	16	-0.7465	-0.38251	0.32965	-0.10111	0.49997	1.23147	Normal cognition	1.086	1.116	0	0
9	559		12	1	Male	16	-0.7465	-0.38251	0.32965	-0.10111	0.49997	1.23147	Normal cognition	1.086	1.003	0	0
9	559		24	1	Male	16	-0.7465	-0.38251	0.32965	-0.10111	0.49997	1.23147	Normal cognition	1.086	1.059	0	0
9	559		36	1	Male	16	-0.7465	-0.38251	0.32965	-0.10111	0.49997	1.23147	Normal cognition	1.086	0.87	0	0
9	602		0	0	Male	17	-0.34966	-0.76905	-0.1828	0.6091	0.15011	0.78184	Normal cognition	1.071	1.071	0	0
9	602		6	0	Male	17	-0.34966	-0.76905	-0.1828	0.6091	0.15011	0.78184	Normal cognition	1.071	0.737	0	0
9	602		12	0	Male	17	-0.34966	-0.76905	-0.1828	0.6091	0.15011	0.78184	Normal cognition	1.071	1.481	0	0
9	602		24	0	Male	17	-0.34966	-0.76905	-0.1828	0.6091	0.15011	0.78184	Normal cognition	1.071	0.957	0	0.5
9	602		36	0	Male	17	-0.34966	-0.76905	-0.1828	0.6091	0.15011	0.78184	Normal cognition	1.071	1.027	0	0
9	602		48	0	Male	17	-0.34966	-0.76905	-0.1828	0.6091	0.15011	0.78184	Normal cognition	1.071	0.887	0	0
9	602		60	0	Male	17	-0.34966	-0.76905	-0.1828	0.6091	0.15011	0.78184	Normal cognition	1.071	1.004	0	1
9	602		72	0	Male	17	-0.34966	-0.76905	-0.1828	0.6091	0.15011	0.78184	Normal cognition	1.071	1.032	0	0.5
9	602		84	0	Male	17	-0.34966	-0.76905	-0.1828	0.6091	0.15011	0.78184	MCI	1.071	0.63	0	0.5
9	602		96	0	Male	17	-0.34966	-0.76905	-0.1828	0.6091	0.15011	0.78184	MCI	1.071	1.212	0	0.5
9	602		108	0	Male	17	-0.34966	-0.76905	-0.1828	0.6091	0.15011	0.78184	MCI	1.071	0.889	0	0.5
9	602		120	0	Male	17	-0.34966	-0.76905	-0.1828	0.6091	0.15011	0.78184	MCI	1.071	0.709	0	1
9	602		132	0	Male	17	-0.34966	-0.76905	-0.1828	0.6091	0.15011	0.78184	MCI	1.071	0.778	0	1
9	602		144	0	Male	17	-0.34966	-0.76905	-0.1828	0.6091	0.15011	0.78184	MCI	1.071	0.402	0	0.5
9	605		0	1	Female	16	0.2846	0.00164	0.35177	0.32622	0.7049	1.17471	Normal cognition	1.299	1.299	0	0
9	605		6	1	Female	16	0.2846	0.00164	0.35177	0.32622	0.7049	1.17471	Normal cognition	1.299	1.557	0	0
9	605		12	1	Female	16	0.2846	0.00164	0.35177	0.32622	0.7049	1.17471	Normal cognition	1.299	1.678	0	0
9	605		24	1	Female	16	0.2846	0.00164	0.35177	0.32622	0.7049	1.17471	Normal cognition	1.299	0.985	0	0
9	605		36	1	Female	16	0.2846	0.00164	0.35177	0.32622	0.7049	1.17471	Normal cognition	1.299	1.758	0	0
9	605		48	1	Female	16	0.2846	0.00164	0.35177	0.32622	0.7049	1.17471	Normal cognition	1.299	1.707	0	0
9	605		60	1	Female	16	0.2846	0.00164	0.35177	0.32622	0.7049	1.17471	Normal cognition	1.299	1.728	0	0
9	605		72	1	Female	16	0.2846	0.00164	0.35177	0.32622	0.7049	1.17471	Normal cognition	1.299	1.325	0	0
9	605		84	1	Female	16	0.2846	0.00164	0.35177	0.32622	0.7049	1.17471	MCI	1.299	0.946	0	1
9	605		96	1	Female	16	0.2846	0.00164	0.35177	0.32622	0.7049	1.17471	MCI	1.299	1.063	0	1
9	605		108	1	Female	16	0.2846	0.00164	0.35177	0.32622	0.7049	1.17471	MCI	1.299	0.85	0	1
9	605		120	1	Female	16	0.2846	0.00164	0.35177	0.32622	0.7049	1.17471	MCI	1.299	0.727	0	1
9	605		144	1	Female	16	0.2846	0.00164	0.35177	0.32622	0.7049	1.17471	MCI	1.299	0.263	0	2.5
9	610		0	0	Male	20	-1.22441	1.98971	-0.20625	1.18828	0.37704	0.55364	Normal cognition	0.971	0.971	0	0
9	610		6	0	Male	20	-1.22441	1.98971	-0.20625	1.18828	0.37704	0.55364	Normal cognition	0.971	1.714	0	0
9	610		12	0	Male	20	-1.22441	1.98971	-0.20625	1.18828	0.37704	0.55364	Normal cognition	0.971	1.058	0	0
9	610		24	0	Male	20	-1.22441	1.98971	-0.20625	1.18828	0.37704	0.55364	Normal cognition	0.971	1.67	0	0
9	610		36	0	Male	20	-1.22441	1.98971	-0.20625	1.18828	0.37704	0.55364	Normal cognition	0.971	1.104	0	0
9	610		48	0	Male	20	-1.22441	1.98971	-0.20625	1.18828	0.37704	0.55364	Normal cognition	0.971	1.388	0	0
9	610		60	0	Male	20	-1.22441	1.98971	-0.20625	1.18828	0.37704	0.55364	Normal cognition	0.971	1.587	0	0
9	610		72	0	Male	20	-1.22441	1.98971	-0.20625	1.18828	0.37704	0.55364	Normal cognition	0.971	0.975	0	0
9	610		84	0	Male	20	-1.22441	1.98971	-0.20625	1.18828	0.37704	0.55364	Normal cognition	0.971	0.934	0	0
9	610		96	0	Male	20	-1.22441	1.98971	-0.20625	1.18828	0.37704	0.55364	Normal cognition	0.971	0.811	0	0
9	610		120	0	Male	20	-1.22441	1.98971	-0.20625	1.18828	0.37704	0.55364	Normal cognition	0.971	0.624	0	0
9	610		132	0	Male	20	-1.22441	1.98971	-0.20625	1.18828	0.37704	0.55364	Normal cognition	0.971	1.302	0	0.5
9	618		0	1	Male	16	-0.46378	0.53922	-0.71345	0.28264	-0.92458	-1.30914	Normal cognition	1.3	1.3	0	0
9	618		6	1	Male	16	-0.46378	0.53922	-0.71345	0.28264	-0.92458	-1.30914	Normal cognition	1.3	1.288	0	0
9	618		12	1	Male	16	-0.46378	0.53922	-0.71345	0.28264	-0.92458	-1.30914	Normal cognition	1.3	1.478	0	0
9	618		24	1	Male	16	-0.46378	0.53922	-0.71345	0.28264	-0.92458	-1.30914	Normal cognition	1.3	1.161	0	0
9	618		36	1	Male	16	-0.46378	0.53922	-0.71345	0.28264	-0.92458	-1.30914	Normal cognition	1.3	1.276	0	0
9	618		48	1	Male	16	-0.46378	0.53922	-0.71345	0.28264	-0.92458	-1.30914	Normal cognition	1.3	1.852	0	0
9	618		60	1	Male	16	-0.46378	0.53922	-0.71345	0.28264	-0.92458	-1.30914	Normal cognition	1.3	2.153	0	0
9	618		72	1	Male	16	-0.46378	0.53922	-0.71345	0.28264	-0.92458	-1.30914	Normal cognition	1.3	1.616	0	0
9	618		84	1	Male	16	-0.46378	0.53922	-0.71345	0.28264	-0.92458	-1.30914	Normal cognition	1.3	2.199	0	0
9	618		96	1	Male	16	-0.46378	0.53922	-0.71345	0.28264	-0.92458	-1.30914	Normal cognition	1.3		0	0
9	618		144	1	Male	16	-0.46378	0.53922	-0.71345	0.28264	-0.92458	-1.30914	Normal cognition	1.3	1.196	0	0
9	637		0	0	Female	16	-1.43778	0.86257	-1.49886	-0.33839	2.01361	0.70438	Normal cognition	0.957	0.957	1	1
9	637		12	0	Female	16	-1.43778	0.86257	-1.49886	-0.33839	2.01361	0.70438	Normal cognition	0.957	0.927	1	0
9	637		24	0	Female	16	-1.43778	0.86257	-1.49886	-0.33839	2.01361	0.70438	Normal cognition	0.957	1.166	1	0
9	637		48	0	Female	16	-1.43778	0.86257	-1.49886	-0.33839	2.01361	0.70438	Normal cognition	0.957	0.566	1	0
9	637		60	0	Female	16	-1.43778	0.86257	-1.49886	-0.33839	2.01361	0.70438	Normal cognition	0.957	1.364	1	1
9	637		72	0	Female	16	-1.43778	0.86257	-1.49886	-0.33839	2.01361	0.70438	Normal cognition	0.957	1.127	1	2
9	637		96	0	Female	16	-1.43778	0.86257	-1.49886	-0.33839	2.01361	0.70438	Normal cognition	0.957	0.786	1	1
9	648		0	0	Female	14	-0.55861	0.38412	0.92513	-0.7541	-0.81212	0.02201	Normal cognition	0.261	0.261	0	0
9	648		6	0	Female	14	-0.55861	0.38412	0.92513	-0.7541	-0.81212	0.02201	Normal cognition	0.261	1.216	0	0
9	648		12	0	Female	14	-0.55861	0.38412	0.92513	-0.7541	-0.81212	0.02201	Normal cognition	0.261	0.604	0	0
9	648		24	0	Female	14	-0.55861	0.38412	0.92513	-0.7541	-0.81212	0.02201	Normal cognition	0.261	0.868	0	0
9	648		36	0	Female	14	-0.55861	0.38412	0.92513	-0.7541	-0.81212	0.02201	Normal cognition	0.261	0.871	0	0
9	657		0	0	Female	13	-1.36152	-0.46726	0.97073	-0.84484	0.97061	1.05862	Normal cognition	0.19	0.19	0.5	0.5
9	657		6	0	Female	13	-1.36152	-0.46726	0.97073	-0.84484	0.97061	1.05862	Normal cognition	0.19	0.247	0.5	0
9	657		12	0	Female	13	-1.36152	-0.46726	0.97073	-0.84484	0.97061	1.05862	Normal cognition	0.19	0.195	0.5	0
9	657		24	0	Female	13	-1.36152	-0.46726	0.97073	-0.84484	0.97061	1.05862	Normal cognition	0.19	0.58	0.5	0
9	657		36	0	Female	13	-1.36152	-0.46726	0.97073	-0.84484	0.97061	1.05862	Normal cognition	0.19	-0.135	0.5	0
9	657		48	0	Female	13	-1.36152	-0.46726	0.97073	-0.84484	0.97061	1.05862	Normal cognition	0.19	0.135	0.5	0
9	672		0	0	Female	12	-0.62102	-0.46959	0.43385	-0.01936	0.26508	0.39982	Normal cognition	0.577	0.577	0	0
9	672		12	0	Female	12	-0.62102	-0.46959	0.43385	-0.01936	0.26508	0.39982	Normal cognition	0.577	0.458	0	0
9	672		24	0	Female	12	-0.62102	-0.46959	0.43385	-0.01936	0.26508	0.39982	Normal cognition	0.577	0.728	0	0
9	672		36	0	Female	12	-0.62102	-0.46959	0.43385	-0.01936	0.26508	0.39982	Normal cognition	0.577	0.469	0	0
9	677		0	0	Male	18	-0.4628	-1.02956	-2.17642	1.27908	-0.03141	0.27097	Normal cognition	1.196	1.196	0	0
9	677		12	0	Male	18	-0.4628	-1.02956	-2.17642	1.27908	-0.03141	0.27097	Normal cognition	1.196	1.394	0	0
9	677		24	0	Male	18	-0.4628	-1.02956	-2.17642	1.27908	-0.03141	0.27097	Normal cognition	1.196	1.301	0	0
9	677		36	0	Male	18	-0.4628	-1.02956	-2.17642	1.27908	-0.03141	0.27097	Normal cognition	1.196	1.091	0	0
9	677		48	0	Male	18	-0.4628	-1.02956	-2.17642	1.27908	-0.03141	0.27097	Normal cognition	1.196	1.199	0	0
9	677		60	0	Male	18	-0.4628	-1.02956	-2.17642	1.27908	-0.03141	0.27097	Normal cognition	1.196	1.801	0	0
9	677		72	0	Male	18	-0.4628	-1.02956	-2.17642	1.27908	-0.03141	0.27097	Normal cognition	1.196	1.39	0	0.5
9	677		108	0	Male	18	-0.4628	-1.02956	-2.17642	1.27908	-0.03141	0.27097	Normal cognition	1.196	1.224	0	0
9	677		120	0	Male	18	-0.4628	-1.02956	-2.17642	1.27908	-0.03141	0.27097		1.196	0.898	0	0
9	680		0	0	Male	8	-0.9703	-0.01521	-1.43122	-0.15919	-0.09201	0.48482	Normal cognition	0.401	0.401	0	0
9	680		6	0	Male	8	-0.9703	-0.01521	-1.43122	-0.15919	-0.09201	0.48482	Normal cognition	0.401	0.384	0	0
9	680		12	0	Male	8	-0.9703	-0.01521	-1.43122	-0.15919	-0.09201	0.48482	Normal cognition	0.401	0.342	0	0
9	680		24	0	Male	8	-0.9703	-0.01521	-1.43122	-0.15919	-0.09201	0.48482	Normal cognition	0.401	0.05	0	0
9	680		36	0	Male	8	-0.9703	-0.01521	-1.43122	-0.15919	-0.09201	0.48482	Normal cognition	0.401	0.42	0	0.5
9	680		48	0	Male	8	-0.9703	-0.01521	-1.43122	-0.15919	-0.09201	0.48482	Normal cognition	0.401	0.254	0	1
9	680		60	0	Male	8	-0.9703	-0.01521	-1.43122	-0.15919	-0.09201	0.48482	Normal cognition	0.401	0.121	0	0
9	680		72	0	Male	8	-0.9703	-0.01521	-1.43122	-0.15919	-0.09201	0.48482	Normal cognition	0.401	0.326	0	0
9	680		84	0	Male	8	-0.9703	-0.01521	-1.43122	-0.15919	-0.09201	0.48482	MCI	0.401	0.067	0	1
9	680		108	0	Male	8	-0.9703	-0.01521	-1.43122	-0.15919	-0.09201	0.48482	MCI	0.401	-0.292	0	1.5
9	680		120	0	Male	8	-0.9703	-0.01521	-1.43122	-0.15919	-0.09201	0.48482	MCI	0.401	-0.059	0	2
9	685		0	0	Female	16	-0.84271	0.44895	0.44488	-0.48322	-0.87303	0.19967	Normal cognition	0.795	0.795	0	0
9	685		6	0	Female	16	-0.84271	0.44895	0.44488	-0.48322	-0.87303	0.19967	Normal cognition	0.795	0.493	0	0
9	685		12	0	Female	16	-0.84271	0.44895	0.44488	-0.48322	-0.87303	0.19967	Normal cognition	0.795	0.859	0	0
9	685		24	0	Female	16	-0.84271	0.44895	0.44488	-0.48322	-0.87303	0.19967	Normal cognition	0.795	0.873	0	0
9	685		36	0	Female	16	-0.84271	0.44895	0.44488	-0.48322	-0.87303	0.19967	Normal cognition	0.795	0.478	0	0
9	685		48	0	Female	16	-0.84271	0.44895	0.44488	-0.48322	-0.87303	0.19967	Normal cognition	0.795	0.963	0	0
9	685		60	0	Female	16	-0.84271	0.44895	0.44488	-0.48322	-0.87303	0.19967	Normal cognition	0.795	0.829	0	0
9	685		72	0	Female	16	-0.84271	0.44895	0.44488	-0.48322	-0.87303	0.19967	Normal cognition	0.795	0.809	0
9	686		0	0	Male	20	-0.68919	-0.3485	-0.37499	0.52491	-0.05514	-1.21333	Normal cognition	0.598	0.598	0	0
9	686		6	0	Male	20	-0.68919	-0.3485	-0.37499	0.52491	-0.05514	-1.21333	Normal cognition	0.598	0.756	0	0
9	686		12	0	Male	20	-0.68919	-0.3485	-0.37499	0.52491	-0.05514	-1.21333	Normal cognition	0.598	0.935	0	0
9	686		24	0	Male	20	-0.68919	-0.3485	-0.37499	0.52491	-0.05514	-1.21333	Normal cognition	0.598	1.191	0	0
9	686		36	0	Male	20	-0.68919	-0.3485	-0.37499	0.52491	-0.05514	-1.21333	Normal cognition	0.598	1.044	0	0
9	686		60	0	Male	20	-0.68919	-0.3485	-0.37499	0.52491	-0.05514	-1.21333	Normal cognition	0.598	1.089	0	0
9	686		72	0	Male	20	-0.68919	-0.3485	-0.37499	0.52491	-0.05514	-1.21333	Normal cognition	0.598	1.104	0	0.5
9	686		84	0	Male	20	-0.68919	-0.3485	-0.37499	0.52491	-0.05514	-1.21333	Normal cognition	0.598	0.814	0	0
9	686		96	0	Male	20	-0.68919	-0.3485	-0.37499	0.52491	-0.05514	-1.21333	Normal cognition	0.598	0.733	0	0
9	686		120	0	Male	20	-0.68919	-0.3485	-0.37499	0.52491	-0.05514	-1.21333	Normal cognition	0.598	0.151	0	0.5
9	692		0	1	Female	19	1.28768	-2.6855	-1.0632	0.69801	-0.96764	0.86697	Normal cognition	0.37	0.37	0	0
9	692		6	1	Female	19	1.28768	-2.6855	-1.0632	0.69801	-0.96764	0.86697	Normal cognition	0.37	0.528	0	0
9	692		12	1	Female	19	1.28768	-2.6855	-1.0632	0.69801	-0.96764	0.86697	Normal cognition	0.37	0.646	0	0.5
9	692		24	1	Female	19	1.28768	-2.6855	-1.0632	0.69801	-0.96764	0.86697	Normal cognition	0.37	0.493	0	0
9	722		0	0	Male	12	-1.24976	1.31917	0.02267	0.35817	0.99729	-0.73151	Normal cognition	0.41	0.41	0.5	0.5
9	722		18	0	Male	12	-1.24976	1.31917	0.02267	0.35817	0.99729	-0.73151	Normal cognition	0.41	0.875	0.5	0
9	722		24	0	Male	12	-1.24976	1.31917	0.02267	0.35817	0.99729	-0.73151	Normal cognition	0.41	1.221	0.5	0.5
9	722		36	0	Male	12	-1.24976	1.31917	0.02267	0.35817	0.99729	-0.73151	Normal cognition	0.41	0.997	0.5	0.5
9	722		48	0	Male	12	-1.24976	1.31917	0.02267	0.35817	0.99729	-0.73151	Normal cognition	0.41	0.573	0.5	0
9	722		60	0	Male	12	-1.24976	1.31917	0.02267	0.35817	0.99729	-0.73151	Normal cognition	0.41	0.396	0.5	0.5
9	722		72	0	Male	12	-1.24976	1.31917	0.02267	0.35817	0.99729	-0.73151	Normal cognition	0.41	0.793	0.5	0.5
9	722		84	0	Male	12	-1.24976	1.31917	0.02267	0.35817	0.99729	-0.73151	Normal cognition	0.41	0.798	0.5	0.5
9	722		96	0	Male	12	-1.24976	1.31917	0.02267	0.35817	0.99729	-0.73151	MCI	0.41	0.565	0.5	1
9	722		108	0	Male	12	-1.24976	1.31917	0.02267	0.35817	0.99729	-0.73151	MCI	0.41	0.084	0.5	2
9	726		0	1	Male	17	1.23536	0.1604	-0.98463	0.06114	-0.12425	0.65092	Normal cognition	0.754	0.754	0	0
9	726		6	1	Male	17	1.23536	0.1604	-0.98463	0.06114	-0.12425	0.65092	Normal cognition	0.754	0.399	0	0
9	726		12	1	Male	17	1.23536	0.1604	-0.98463	0.06114	-0.12425	0.65092	Normal cognition	0.754		0
9	726		24	1	Male	17	1.23536	0.1604	-0.98463	0.06114	-0.12425	0.65092	Normal cognition	0.754	0.31	0
9	731		0	0	Male	18	1.13552	0.04154	-0.29415	0.74085	0.16901	0.0145	Normal cognition	0.839	0.839	0	0
9	731		6	0	Male	18	1.13552	0.04154	-0.29415	0.74085	0.16901	0.0145	Normal cognition	0.839	1.456	0	0
9	731		12	0	Male	18	1.13552	0.04154	-0.29415	0.74085	0.16901	0.0145	Normal cognition	0.839	1.518	0
9	731		24	0	Male	18	1.13552	0.04154	-0.29415	0.74085	0.16901	0.0145	Normal cognition	0.839	1.173	0
9	731		48	0	Male	18	1.13552	0.04154	-0.29415	0.74085	0.16901	0.0145	Normal cognition	0.839	1.616	0	0
9	731		60	0	Male	18	1.13552	0.04154	-0.29415	0.74085	0.16901	0.0145	Normal cognition	0.839	1.42	0	2
9	731		72	0	Male	18	1.13552	0.04154	-0.29415	0.74085	0.16901	0.0145	Normal cognition	0.839	1.192	0	0
9	731		84	0	Male	18	1.13552	0.04154	-0.29415	0.74085	0.16901	0.0145	Normal cognition	0.839	1.531	0	0
9	731		108	0	Male	18	1.13552	0.04154	-0.29415	0.74085	0.16901	0.0145	Normal cognition	0.839	1.504	0	0
9	731		132	0	Male	18	1.13552	0.04154	-0.29415	0.74085	0.16901	0.0145	Normal cognition	0.839	0.899	0	0
9	731		144	0	Male	18	1.13552	0.04154	-0.29415	0.74085	0.16901	0.0145	Normal cognition	0.839	0.848	0	0
9	751		0	0	Male	16	-0.88907	-0.38279	1.24929	-0.86247	0.40246	-1.75503	Normal cognition	1.152	1.152	0	0
9	751		12	0	Male	16	-0.88907	-0.38279	1.24929	-0.86247	0.40246	-1.75503	Normal cognition	1.152	1.174	0	0
9	751		24	0	Male	16	-0.88907	-0.38279	1.24929	-0.86247	0.40246	-1.75503	Normal cognition	1.152	1.564	0	0
9	751		60	0	Male	16	-0.88907	-0.38279	1.24929	-0.86247	0.40246	-1.75503	Normal cognition	1.152	0.778	0	0
9	751		72	0	Male	16	-0.88907	-0.38279	1.24929	-0.86247	0.40246	-1.75503	Normal cognition	1.152	0.729	0	0
9	751		84	0	Male	16	-0.88907	-0.38279	1.24929	-0.86247	0.40246	-1.75503	Normal cognition	1.152	0.917	0	0
9	751		120	0	Male	16	-0.88907	-0.38279	1.24929	-0.86247	0.40246	-1.75503	Normal cognition	1.152	0.606	0	0
9	751		132	0	Male	16	-0.88907	-0.38279	1.24929	-0.86247	0.40246	-1.75503	Normal cognition	1.152	0.102	0	0
9	778		0	1	Male	13	0.63773	0.075	-0.56791	-0.49615	0.25164	0.00564	Normal cognition	-0.147	-0.147	0	0
9	778		6	1	Male	13	0.63773	0.075	-0.56791	-0.49615	0.25164	0.00564	Normal cognition	-0.147	0.994	0	0
9	778		12	1	Male	13	0.63773	0.075	-0.56791	-0.49615	0.25164	0.00564	Normal cognition	-0.147	0.595	0	0
9	778		24	1	Male	13	0.63773	0.075	-0.56791	-0.49615	0.25164	0.00564	Normal cognition	-0.147	0.743	0	1.5
9	778		36	1	Male	13	0.63773	0.075	-0.56791	-0.49615	0.25164	0.00564	Normal cognition	-0.147	0.802	0	1.5
9	778		48	1	Male	13	0.63773	0.075	-0.56791	-0.49615	0.25164	0.00564	MCI	-0.147	0.493	0	3
9	778		60	1	Male	13	0.63773	0.075	-0.56791	-0.49615	0.25164	0.00564	MCI	-0.147	0.117	0	3.5
9	778		72	1	Male	13	0.63773	0.075	-0.56791	-0.49615	0.25164	0.00564	Dementia	-0.147	0.032	0	4.5
9	778		84	1	Male	13	0.63773	0.075	-0.56791	-0.49615	0.25164	0.00564	Dementia	-0.147	-0.124	0	6
9	778		96	1	Male	13	0.63773	0.075	-0.56791	-0.49615	0.25164	0.00564	Dementia	-0.147	-0.437	0	6
9	778		108	1	Male	13	0.63773	0.075	-0.56791	-0.49615	0.25164	0.00564	Dementia	-0.147	-0.619	0	7
9	779		0	1	Male	13	1.11597	-0.81848	-0.04735	-0.9908	5.59152	0.97274	Normal cognition	-0.087	-0.087	0	0
9	779		6	1	Male	13	1.11597	-0.81848	-0.04735	-0.9908	5.59152	0.97274	Normal cognition	-0.087	-0.126	0	0
9	779		12	1	Male	13	1.11597	-0.81848	-0.04735	-0.9908	5.59152	0.97274	Normal cognition	-0.087	0.522	0	0
9	779		24	1	Male	13	1.11597	-0.81848	-0.04735	-0.9908	5.59152	0.97274	MCI	-0.087	-0.096	0	1.5
9	779		36	1	Male	13	1.11597	-0.81848	-0.04735	-0.9908	5.59152	0.97274	MCI	-0.087	-0.243	0	0.5
9	818		0	0	Female	10	0.91922	-0.49603	-0.97281	0.40746	-0.25386	-1.47743	Normal cognition	-0.146	-0.146	0	0
9	818		6	0	Female	10	0.91922	-0.49603	-0.97281	0.40746	-0.25386	-1.47743	Normal cognition	-0.146	0.533	0	0
9	818		12	0	Female	10	0.91922	-0.49603	-0.97281	0.40746	-0.25386	-1.47743	Normal cognition	-0.146	-0.236	0	0
9	818		24	0	Female	10	0.91922	-0.49603	-0.97281	0.40746	-0.25386	-1.47743	Normal cognition	-0.146	0.64	0	0
9	818		36	0	Female	10	0.91922	-0.49603	-0.97281	0.40746	-0.25386	-1.47743	Normal cognition	-0.146	0.211	0	0
9	843		0	0	Male	16	-0.37234	-1.30698	0.75206	1.59185	-0.24037	0.66612	Normal cognition	-0.104	-0.104	0	0
9	843		6	0	Male	16	-0.37234	-1.30698	0.75206	1.59185	-0.24037	0.66612	Normal cognition	-0.104	-0.24	0	0
9	843		12	0	Male	16	-0.37234	-1.30698	0.75206	1.59185	-0.24037	0.66612	Normal cognition	-0.104	-0.063	0	1
9	843		24	0	Male	16	-0.37234	-1.30698	0.75206	1.59185	-0.24037	0.66612	MCI	-0.104	0.288	0	1
9	843		36	0	Male	16	-0.37234	-1.30698	0.75206	1.59185	-0.24037	0.66612	MCI	-0.104	-0.638	0	1.5
9	843		48	0	Male	16	-0.37234	-1.30698	0.75206	1.59185	-0.24037	0.66612	MCI	-0.104	0.07	0	2.5
9	843		60	0	Male	16	-0.37234	-1.30698	0.75206	1.59185	-0.24037	0.66612	MCI	-0.104	-0.19	0	2.5
9	843		72	0	Male	16	-0.37234	-1.30698	0.75206	1.59185	-0.24037	0.66612	MCI	-0.104	-0.115	0	1.5
9	843		84	0	Male	16	-0.37234	-1.30698	0.75206	1.59185	-0.24037	0.66612	MCI	-0.104	-0.339	0	4.5
9	843		108	0	Male	16	-0.37234	-1.30698	0.75206	1.59185	-0.24037	0.66612	Dementia	-0.104	-0.431	0	4
9	866		0	0	Female	13	-1.21565	-0.291	0.95286	-0.36028	-0.56608	0.28048	Normal cognition	0.584	0.584	0	0
9	866		6	0	Female	13	-1.21565	-0.291	0.95286	-0.36028	-0.56608	0.28048	Normal cognition	0.584	1.048	0	0
9	866		12	0	Female	13	-1.21565	-0.291	0.95286	-0.36028	-0.56608	0.28048	Normal cognition	0.584	0.63	0	0
9	866		24	0	Female	13	-1.21565	-0.291	0.95286	-0.36028	-0.56608	0.28048	Normal cognition	0.584	1.093	0	0
9	866		36	0	Female	13	-1.21565	-0.291	0.95286	-0.36028	-0.56608	0.28048	Normal cognition	0.584	1.059	0	0
9	876		0	0	Female	16	0.07562	-1.53398	0.80748	-1.90706	-0.642	-2.8335	Normal cognition	0.75	0.75	0.5	0.5
9	886		0	0	Female	15	-0.74952	-0.48014	-0.32381	2.14429	0.50787	-0.79931	Normal cognition	1.1	1.1	0	0
9	886		6	0	Female	15	-0.74952	-0.48014	-0.32381	2.14429	0.50787	-0.79931	Normal cognition	1.1	0.974	0	0.5
9	886		12	0	Female	15	-0.74952	-0.48014	-0.32381	2.14429	0.50787	-0.79931	Normal cognition	1.1	1.275	0	0
9	886		24	0	Female	15	-0.74952	-0.48014	-0.32381	2.14429	0.50787	-0.79931	Normal cognition	1.1	0.836	0	0
9	886		36	0	Female	15	-0.74952	-0.48014	-0.32381	2.14429	0.50787	-0.79931	Normal cognition	1.1	1.133	0	0
9	886		48	0	Female	15	-0.74952	-0.48014	-0.32381	2.14429	0.50787	-0.79931	Normal cognition	1.1	0.812	0	0
9	886		60	0	Female	15	-0.74952	-0.48014	-0.32381	2.14429	0.50787	-0.79931	Normal cognition	1.1	1.008	0	0
9	896		0	0	Male	16	-0.28306	-0.69485	-0.34976	0.55405	-0.91803	0.1847	Normal cognition	1.55	1.55	0	0
9	896		6	0	Male	16	-0.28306	-0.69485	-0.34976	0.55405	-0.91803	0.1847	Normal cognition	1.55	1.179	0	0.5
9	896		12	0	Male	16	-0.28306	-0.69485	-0.34976	0.55405	-0.91803	0.1847	Normal cognition	1.55	0.881	0	0
9	896		24	0	Male	16	-0.28306	-0.69485	-0.34976	0.55405	-0.91803	0.1847	Normal cognition	1.55	0.943	0	0.5
9	896		36	0	Male	16	-0.28306	-0.69485	-0.34976	0.55405	-0.91803	0.1847	Normal cognition	1.55	1.112	0	0
9	896		48	0	Male	16	-0.28306	-0.69485	-0.34976	0.55405	-0.91803	0.1847	Normal cognition	1.55	0.9	0	0
9	896		60	0	Male	16	-0.28306	-0.69485	-0.34976	0.55405	-0.91803	0.1847	Normal cognition	1.55	0.879	0	0
9	896		72	0	Male	16	-0.28306	-0.69485	-0.34976	0.55405	-0.91803	0.1847	Normal cognition	1.55	1.054	0	0
9	896		84	0	Male	16	-0.28306	-0.69485	-0.34976	0.55405	-0.91803	0.1847	Normal cognition	1.55	1.3	0	1
9	896		108	0	Male	16	-0.28306	-0.69485	-0.34976	0.55405	-0.91803	0.1847	MCI	1.55	0.155	0	0.5
9	896		120	0	Male	16	-0.28306	-0.69485	-0.34976	0.55405	-0.91803	0.1847	MCI	1.55	0.224	0	1
9	896		132	0	Male	16	-0.28306	-0.69485	-0.34976	0.55405	-0.91803	0.1847	MCI	1.55	0.597	0	0.5
9	923		0	0	Male	14	-0.70714	0.14933	0.11181	-0.60715	0.47454	0.14471	Normal cognition	0.438	0.438	0	0
9	923		6	0	Male	14	-0.70714	0.14933	0.11181	-0.60715	0.47454	0.14471	Normal cognition	0.438	0.573	0	0
9	923		12	0	Male	14	-0.70714	0.14933	0.11181	-0.60715	0.47454	0.14471	Normal cognition	0.438	0.714	0	0
9	923		24	0	Male	14	-0.70714	0.14933	0.11181	-0.60715	0.47454	0.14471	Normal cognition	0.438	0.914	0	0
9	923		36	0	Male	14	-0.70714	0.14933	0.11181	-0.60715	0.47454	0.14471	Normal cognition	0.438	0.961	0	0
9	923		48	0	Male	14	-0.70714	0.14933	0.11181	-0.60715	0.47454	0.14471	Normal cognition	0.438	0.869	0	0
9	923		60	0	Male	14	-0.70714	0.14933	0.11181	-0.60715	0.47454	0.14471	Normal cognition	0.438	0.744	0	0
9	923		72	0	Male	14	-0.70714	0.14933	0.11181	-0.60715	0.47454	0.14471	Normal cognition	0.438	0.181	0	0
9	923		84	0	Male	14	-0.70714	0.14933	0.11181	-0.60715	0.47454	0.14471	Normal cognition	0.438	0.527	0	0
9	923		96	0	Male	14	-0.70714	0.14933	0.11181	-0.60715	0.47454	0.14471	Normal cognition	0.438	0.655	0	0
9	926		0	0	Female	16	-1.22614	0.01265	0.00225	-1.63783	1.78229	-0.78175	Normal cognition	0.846	0.846	0	0
9	926		12	0	Female	16	-1.22614	0.01265	0.00225	-1.63783	1.78229	-0.78175	Normal cognition	0.846	0.669	0	0
9	926		24	0	Female	16	-1.22614	0.01265	0.00225	-1.63783	1.78229	-0.78175	Normal cognition	0.846	0.577	0	0
9	926		36	0	Female	16	-1.22614	0.01265	0.00225	-1.63783	1.78229	-0.78175	Normal cognition	0.846	0.755	0	0
9	926		48	0	Female	16	-1.22614	0.01265	0.00225	-1.63783	1.78229	-0.78175	Normal cognition	0.846	0.8	0	0
9	926		60	0	Female	16	-1.22614	0.01265	0.00225	-1.63783	1.78229	-0.78175	Normal cognition	0.846	0.437	0	0
9	926		72	0	Female	16	-1.22614	0.01265	0.00225	-1.63783	1.78229	-0.78175	Normal cognition	0.846	0.725	0	0
9	931		0	0	Female	14	-0.10087	0.15898	0.63092	0.65533	0.90379	-0.06252	Normal cognition	0.681	0.681	0	0
9	931		6	0	Female	14	-0.10087	0.15898	0.63092	0.65533	0.90379	-0.06252	Normal cognition	0.681	1.133	0	0.5
9	931		12	0	Female	14	-0.10087	0.15898	0.63092	0.65533	0.90379	-0.06252	Normal cognition	0.681	0.831	0	0
9	931		24	0	Female	14	-0.10087	0.15898	0.63092	0.65533	0.90379	-0.06252	Normal cognition	0.681	0.795	0	0
9	931		36	0	Female	14	-0.10087	0.15898	0.63092	0.65533	0.90379	-0.06252	Normal cognition	0.681	0.533	0	0
9	972		0	1	Male	16	1.73563	1.54905	1.98774	0.22562	-1.23156	1.45309	Normal cognition	0.567	0.567	0	0
9	972		6	1	Male	16	1.73563	1.54905	1.98774	0.22562	-1.23156	1.45309	Normal cognition	0.567	0.261	0	0
9	972		12	1	Male	16	1.73563	1.54905	1.98774	0.22562	-1.23156	1.45309	Normal cognition	0.567	0.636	0	0
9	972		24	1	Male	16	1.73563	1.54905	1.98774	0.22562	-1.23156	1.45309	Normal cognition	0.567	0.609	0	0.5
9	972		36	1	Male	16	1.73563	1.54905	1.98774	0.22562	-1.23156	1.45309	Normal cognition	0.567	0.861	0	0.5
9	972		48	1	Male	16	1.73563	1.54905	1.98774	0.22562	-1.23156	1.45309	Normal cognition	0.567	0.542	0	2
9	972		60	1	Male	16	1.73563	1.54905	1.98774	0.22562	-1.23156	1.45309	MCI	0.567	0.092	0	2
9	972		72	1	Male	16	1.73563	1.54905	1.98774	0.22562	-1.23156	1.45309	MCI	0.567	-0.526	0	2.5
9	972		84	1	Male	16	1.73563	1.54905	1.98774	0.22562	-1.23156	1.45309	MCI	0.567	-0.379	0	2.5
9	972		96	1	Male	16	1.73563	1.54905	1.98774	0.22562	-1.23156	1.45309	Dementia	0.567	-0.444	0	5
9	981		0	0	Female	16	0.658	1.93895	-0.64694	-1.37077	0.15234	-0.31259	Normal cognition	1.686	1.686	0	0
9	981		12	0	Female	16	0.658	1.93895	-0.64694	-1.37077	0.15234	-0.31259	Normal cognition	1.686	1.725	0	0
9	981		24	0	Female	16	0.658	1.93895	-0.64694	-1.37077	0.15234	-0.31259	Normal cognition	1.686	1.086	0	0
9	981		36	0	Female	16	0.658	1.93895	-0.64694	-1.37077	0.15234	-0.31259	Normal cognition	1.686	1.296	0	0
9	981		48	0	Female	16	0.658	1.93895	-0.64694	-1.37077	0.15234	-0.31259	Normal cognition	1.686	1.226	0	0
9	981		60	0	Female	16	0.658	1.93895	-0.64694	-1.37077	0.15234	-0.31259	Normal cognition	1.686	1.339	0	0
9	981		72	0	Female	16	0.658	1.93895	-0.64694	-1.37077	0.15234	-0.31259	Normal cognition	1.686	1.026	0	0
9	981		84	0	Female	16	0.658	1.93895	-0.64694	-1.37077	0.15234	-0.31259	Normal cognition	1.686	0.712	0	0
9	981		120	0	Female	16	0.658	1.93895	-0.64694	-1.37077	0.15234	-0.31259	Normal cognition	1.686	0.475	0	0
9	984		0	1	Male	14	2.88075	0.96918	-0.21944	1.03452	0.25083	-0.45299	Normal cognition	0.144	0.144	0	0
9	984		12	1	Male	14	2.88075	0.96918	-0.21944	1.03452	0.25083	-0.45299	Normal cognition	0.144	0.075	0	0
9	984		24	1	Male	14	2.88075	0.96918	-0.21944	1.03452	0.25083	-0.45299	Normal cognition	0.144	-0.166	0	0
9	984		36	1	Male	14	2.88075	0.96918	-0.21944	1.03452	0.25083	-0.45299	Dementia	0.144	-1.306	0	3.5
9	984		48	1	Male	14	2.88075	0.96918	-0.21944	1.03452	0.25083	-0.45299	Dementia	0.144	-2.714	0	13
9	984		60	1	Male	14	2.88075	0.96918	-0.21944	1.03452	0.25083	-0.45299	Dementia	0.144		0	18
9	1002		0	0	Female	18	-0.59741	-0.69522	-1.21789	0.22	-0.93494	0.01302	Normal cognition	1.335	1.335	0	0
9	1002		6	0	Female	18	-0.59741	-0.69522	-1.21789	0.22	-0.93494	0.01302	Normal cognition	1.335	1.883	0	0
9	1002		12	0	Female	18	-0.59741	-0.69522	-1.21789	0.22	-0.93494	0.01302	Normal cognition	1.335	1.083	0	0
9	1002		24	0	Female	18	-0.59741	-0.69522	-1.21789	0.22	-0.93494	0.01302	Normal cognition	1.335	1.654	0	2
9	1002		36	0	Female	18	-0.59741	-0.69522	-1.21789	0.22	-0.93494	0.01302	Normal cognition	1.335	1.246	0	0.5
9	1009		0	1	Male	16	1.04852	-0.21068	1.53398	1.84586	0.443	-0.01647	Normal cognition	0.714	0.714	0	0
9	1009		6	1	Male	16	1.04852	-0.21068	1.53398	1.84586	0.443	-0.01647	Normal cognition	0.714	0.734	0	2
9	1009		12	1	Male	16	1.04852	-0.21068	1.53398	1.84586	0.443	-0.01647	MCI	0.714	0.144	0	0.5
9	1009		24	1	Male	16	1.04852	-0.21068	1.53398	1.84586	0.443	-0.01647	Normal cognition	0.714	0.731	0	0.5
9	1016		0	0	Female	13	-0.26808	0.5502	-0.43041	-0.58432	-0.07341	1.26246	Normal cognition	0.848	0.848	0	0
9	1016		12	0	Female	13	-0.26808	0.5502	-0.43041	-0.58432	-0.07341	1.26246	Normal cognition	0.848	0.805	0	0
9	1016		24	0	Female	13	-0.26808	0.5502	-0.43041	-0.58432	-0.07341	1.26246	Normal cognition	0.848	0.88	0	0
9	1016		36	0	Female	13	-0.26808	0.5502	-0.43041	-0.58432	-0.07341	1.26246	Normal cognition	0.848	0.725	0	0
9	1016		48	0	Female	13	-0.26808	0.5502	-0.43041	-0.58432	-0.07341	1.26246	Normal cognition	0.848	0.986	0	0
9	1016		60	0	Female	13	-0.26808	0.5502	-0.43041	-0.58432	-0.07341	1.26246	Normal cognition	0.848	0.597	0	0
9	1016		84	0	Female	13	-0.26808	0.5502	-0.43041	-0.58432	-0.07341	1.26246	Normal cognition	0.848	0.23	0	0
9	1016		96	0	Female	13	-0.26808	0.5502	-0.43041	-0.58432	-0.07341	1.26246	Normal cognition	0.848	0.552	0	0
9	1035		0	1	Male	20	0.48765	1.08375	0.91267	-0.41494	0.02708	0.31425	Normal cognition	0.462	0.462	0	0
9	1035		6	1	Male	20	0.48765	1.08375	0.91267	-0.41494	0.02708	0.31425	Normal cognition	0.462	0.584	0	0.5
9	1035		12	1	Male	20	0.48765	1.08375	0.91267	-0.41494	0.02708	0.31425	Normal cognition	0.462	0.616	0	0
9	1035		24	1	Male	20	0.48765	1.08375	0.91267	-0.41494	0.02708	0.31425	Normal cognition	0.462	0.81	0	0
9	1035		36	1	Male	20	0.48765	1.08375	0.91267	-0.41494	0.02708	0.31425	Normal cognition	0.462	0.398	0	0
9	1063		0	1	Female	19	1.70434	-0.06036	-0.83568	1.47422	-0.8465	1.82682	Normal cognition	0.824	0.824	0	0
9	1063		6	1	Female	19	1.70434	-0.06036	-0.83568	1.47422	-0.8465	1.82682	Normal cognition	0.824	0.6	0	0
9	1063		12	1	Female	19	1.70434	-0.06036	-0.83568	1.47422	-0.8465	1.82682	Normal cognition	0.824	1.094	0	0
9	1063		24	1	Female	19	1.70434	-0.06036	-0.83568	1.47422	-0.8465	1.82682	MCI	0.824	0.53	0	0.5
9	1063		36	1	Female	19	1.70434	-0.06036	-0.83568	1.47422	-0.8465	1.82682	MCI	0.824	0.147	0	1.5
9	1063		48	1	Female	19	1.70434	-0.06036	-0.83568	1.47422	-0.8465	1.82682	MCI	0.824	-0.247	0	1
9	1098		0	1	Female	15	2.70206	0.90194	0.31197	-0.20476	-0.32899	0.37865	Normal cognition	0.591	0.591	0	0
9	1098		12	1	Female	15	2.70206	0.90194	0.31197	-0.20476	-0.32899	0.37865	Normal cognition	0.591	0.93	0	0
9	1098		24	1	Female	15	2.70206	0.90194	0.31197	-0.20476	-0.32899	0.37865	Normal cognition	0.591	0.582	0	0
9	1098		36	1	Female	15	2.70206	0.90194	0.31197	-0.20476	-0.32899	0.37865	Normal cognition	0.591	0.466	0	0
9	1098		48	1	Female	15	2.70206	0.90194	0.31197	-0.20476	-0.32899	0.37865	Normal cognition	0.591	0.236	0	0
9	1098		60	1	Female	15	2.70206	0.90194	0.31197	-0.20476	-0.32899	0.37865	MCI	0.591	0.148	0	2
9	1098		72	1	Female	15	2.70206	0.90194	0.31197	-0.20476	-0.32899	0.37865	Dementia	0.591	-0.602	0	3.5
9	1098		84	1	Female	15	2.70206	0.90194	0.31197	-0.20476	-0.32899	0.37865	Dementia	0.591	-0.935	0	6
9	1098		96	1	Female	15	2.70206	0.90194	0.31197	-0.20476	-0.32899	0.37865	Dementia	0.591	-1.293	0	6
9	1169		0	0	Female	18	-1.46686	2.12209	-0.01912	-0.57418	0.42534	-1.94263	Normal cognition	1.507	1.507	0	0
9	1169		12	0	Female	18	-1.46686	2.12209	-0.01912	-0.57418	0.42534	-1.94263	Normal cognition	1.507	1.097	0	0.5
9	1169		24	0	Female	18	-1.46686	2.12209	-0.01912	-0.57418	0.42534	-1.94263	Normal cognition	1.507	1.18	0	0
9	1169		36	0	Female	18	-1.46686	2.12209	-0.01912	-0.57418	0.42534	-1.94263	MCI	1.507	0.817	0	1
9	1169		48	0	Female	18	-1.46686	2.12209	-0.01912	-0.57418	0.42534	-1.94263	MCI	1.507	0.994	0	1
9	1169		60	0	Female	18	-1.46686	2.12209	-0.01912	-0.57418	0.42534	-1.94263	MCI	1.507	1.268	0	0.5
9	1169		96	0	Female	18	-1.46686	2.12209	-0.01912	-0.57418	0.42534	-1.94263	MCI	1.507	0.976	0	0
9	1169		108	0	Female	18	-1.46686	2.12209	-0.01912	-0.57418	0.42534	-1.94263	Normal cognition	1.507	0.181	0	0
9	1190		0	0	Female	13	0.31124	1.20772	0.25935	0.16008	0.03186	0.76849	Normal cognition	0.746	0.746	0	0
9	1190		12	0	Female	13	0.31124	1.20772	0.25935	0.16008	0.03186	0.76849	Normal cognition	0.746	0.956	0	0
9	1190		24	0	Female	13	0.31124	1.20772	0.25935	0.16008	0.03186	0.76849	Normal cognition	0.746	0.58	0	0
9	1190		48	0	Female	13	0.31124	1.20772	0.25935	0.16008	0.03186	0.76849	Normal cognition	0.746		0	0
9	1190		60	0	Female	13	0.31124	1.20772	0.25935	0.16008	0.03186	0.76849	MCI	0.746	0.219	0	0.5
9	1190		72	0	Female	13	0.31124	1.20772	0.25935	0.16008	0.03186	0.76849	MCI	0.746	-0.24	0	1
9	1190		86	0	Female	13	0.31124	1.20772	0.25935	0.16008	0.03186	0.76849	MCI	0.746	0.216	0	1
9	1190		108	0	Female	13	0.31124	1.20772	0.25935	0.16008	0.03186	0.76849	MCI	0.746	-0.209	0	3.5
9	1190		120	0	Female	13	0.31124	1.20772	0.25935	0.16008	0.03186	0.76849	Dementia	0.746		0	8
9	1200		0	0	Male	16	-1.11512	-0.19823	0.74677	0.56606	-0.35354	1.19763	Normal cognition	0.413	0.413	0	0
9	1200		6	0	Male	16	-1.11512	-0.19823	0.74677	0.56606	-0.35354	1.19763	Normal cognition	0.413	-0.12	0	1
9	1200		12	0	Male	16	-1.11512	-0.19823	0.74677	0.56606	-0.35354	1.19763	Normal cognition	0.413	0.006	0	0
9	1200		24	0	Male	16	-1.11512	-0.19823	0.74677	0.56606	-0.35354	1.19763	Normal cognition	0.413	-0.036	0
9	1200		36	0	Male	16	-1.11512	-0.19823	0.74677	0.56606	-0.35354	1.19763	MCI	0.413	-0.404	0
9	1203		0	0	Male	15	-0.65862	-0.08294	0.49383	0.21501	0.22323	-0.66445	Normal cognition	0.566	0.566	0	0
9	1203		6	0	Male	15	-0.65862	-0.08294	0.49383	0.21501	0.22323	-0.66445	Normal cognition	0.566	0.437	0	0
9	1203		12	0	Male	15	-0.65862	-0.08294	0.49383	0.21501	0.22323	-0.66445	Normal cognition	0.566	0.696	0	0
9	1203		24	0	Male	15	-0.65862	-0.08294	0.49383	0.21501	0.22323	-0.66445	Normal cognition	0.566	0.62	0	0.5
9	1203		36	0	Male	15	-0.65862	-0.08294	0.49383	0.21501	0.22323	-0.66445	MCI	0.566	0.625	0	1
9	1203		48	0	Male	15	-0.65862	-0.08294	0.49383	0.21501	0.22323	-0.66445	MCI	0.566	0.62	0	1
9	1206		0	0	Male	14	-0.82544	0.68803	0.52374	0.19286	0.48203	0.0588	Normal cognition	0.552	0.552	0	0
9	1206		12	0	Male	14	-0.82544	0.68803	0.52374	0.19286	0.48203	0.0588	Normal cognition	0.552	1.167	0	0
9	1206		36	0	Male	14	-0.82544	0.68803	0.52374	0.19286	0.48203	0.0588	Normal cognition	0.552	1.46	0	0
9	1206		48	0	Male	14	-0.82544	0.68803	0.52374	0.19286	0.48203	0.0588	Normal cognition	0.552	1.225	0	0
9	1206		60	0	Male	14	-0.82544	0.68803	0.52374	0.19286	0.48203	0.0588	Normal cognition	0.552	1.197	0	0
9	1250		0	0	Female	10	0.02161	-0.51493	-2.20258	0.72142	-0.82712	-0.4548	Normal cognition	0.625	0.625	0	0
9	1250		6	0	Female	10	0.02161	-0.51493	-2.20258	0.72142	-0.82712	-0.4548	Normal cognition	0.625	0.826	0	0
9	1250		12	0	Female	10	0.02161	-0.51493	-2.20258	0.72142	-0.82712	-0.4548	Normal cognition	0.625	0.519	0	0
9	1250		24	0	Female	10	0.02161	-0.51493	-2.20258	0.72142	-0.82712	-0.4548	Normal cognition	0.625	1.056	0	0
9	1250		36	0	Female	10	0.02161	-0.51493	-2.20258	0.72142	-0.82712	-0.4548	Normal cognition	0.625	0.886	0	0
9	1250		48	0	Female	10	0.02161	-0.51493	-2.20258	0.72142	-0.82712	-0.4548	Normal cognition	0.625	0.89	0	0
9	1250		72	0	Female	10	0.02161	-0.51493	-2.20258	0.72142	-0.82712	-0.4548	Normal cognition	0.625	0.912	0	0
9	1250		84	0	Female	10	0.02161	-0.51493	-2.20258	0.72142	-0.82712	-0.4548	Normal cognition	0.625	0.678	0	0
9	1276		0	0	Female	14	0.52119	-2.24663	0.35853	-0.63818	-0.3994	0.33237	Normal cognition	0.605	0.605	0	0
9	1276		6	0	Female	14	0.52119	-2.24663	0.35853	-0.63818	-0.3994	0.33237	Normal cognition	0.605	1.194	0
9	1276		12	0	Female	14	0.52119	-2.24663	0.35853	-0.63818	-0.3994	0.33237	Normal cognition	0.605	0.44	0
9	1276		24	0	Female	14	0.52119	-2.24663	0.35853	-0.63818	-0.3994	0.33237	Normal cognition	0.605	0.625	0
9	1276		36	0	Female	14	0.52119	-2.24663	0.35853	-0.63818	-0.3994	0.33237	Normal cognition	0.605	0.372	0	0
9	1306		0	1	Female	14	2.55304	1.99866	0.12496	0.08151	-0.13371	-0.57455	Normal cognition	0.608	0.608	0	0

## Sheet: Table 4, Figure 4
Table 4 and Figure 4. Longitduinal outcomes of Atlanta MCI participants.
Due to small cohort from Atlanta, age and education were randomly adjusted by 3 and 1.5 years to maintain subject anonymity.
	Time (months)	Baseline age*	APOE genotype	Education*	MMSE	Diagnosis	Ab42	t-Tau	p-Tau181	sTNFR1	sTNFR2	sVCAM1 (ng/mL)
	0	79	33	19	26	MCI	115.91	33.16	20.65	507.45	856.34	12.05
	22				23	MCI
	36				21	Dementia
	0	76	33	19	29	MCI	95.99	78.61	20.83	669.91	977.12	21.66
	36				29	MCI
	0	69	34	19	30	MCI	59.35	30.64	31.8	496.75	738.57	9.13
	24				26	MCI
	36				23	Dementia
	0	71	34	16	25	MCI	43.28	147.3	47.86	978.3	1580.31	30.36
	17				27	MCI
	36				27	MCI
	0	72	34	11	25	MCI	165.43	49.32	17.79	550.88	705.78	13.21
	23				24	Dementia
	0	68	34	18	25	MCI	88.37	56.73	31.38	641.12	866.63	16.35
	12				25	MCI
	16				23	Dementia
	0	75	34	18	23	MCI	93.62	14.99	7.57	392.29	535.57	10.03
	25				26	MCI
	36				25	MCI
	0	64	44	13	26	MCI	222.8	14.56	13.88	438.04	520.31	12.68
	10				30	MCI
	0	67	33	16	30	MCI	279.34	35.71	16.4	663.21	787.73	13.27
	24				28	MCI
	36				29	MCI
	0	65	23	18	30	MCI	573.31	83.97	30.23	963.92	1200.64	21.76
	11				30	MCI
	0	78	33	17	27	MCI	351.41	38.11	17.1	787.51	1080.75	37.99
	12				29	MCI
	25				29	MCI
	36				29	MCI
	0	59	33	19	30	MCI	307.01	17.63	11.1	580.96	755.29	11.02
	15				27	MCI
	36				27	MCI
	0	70	44	21	29	MCI	53.9	38.11	23.39	504.92	672.12	11.4
	36				29	MCI
	0	78	33	17	23	MCI	323.58	28.8	12.94	529.11	943.59	11.57
	7				24	MCI
	25				17	Dementia
	0	79	23	18	29	MCI	554.41	85.58	28.18	1139.4	1333.3	38.38
	12				29	MCI
	0	61	33	17	28	MCI	130.69	23.34	10.96	363.36	491.72	10.74
	10				27	MCI
	0	63	33	16	28	MCI	449.38	54.43	25.12	685.97	768.94	16.81
	9				27	MCI
	35				27	MCI
	0	62	34	17	29	MCI	88.22	42.95	12.26	407.84	670.67	13.87
	36				27	MCI
	0	79	33	17	28	MCI	344.34	37.4	16.79	352.2	498.07	24.44
	23				23	MCI
	36				26	MCI
	0	66	34	17	26	MCI	51.37	117.48	65.31	640.75	868.74	28.89
	19				26	MCI
	29				26	MCI
	0	60	33	16	26	MCI	128.04	34.02	26.3	523.7	687.42	13.58
	26				27	MCI
	38				26	MCI
	0	68	33	17	29	MCI	378.13	45.71	10.21	782.43	1186.74	23.17
	36				28	MCI
	0	63	44	17	28	MCI	38.98	42.75	7.28	635.6	810.09	26.08
	24				26	MCI
	34				29	MCI
	0	73	44	15	29	MCI	134	188.8	42.3	993.63	1537.37	22.58
	12				25	MCI
	27				24	Dementia
	0	79	34	17	27	MCI	89.86	79	29.07	634.67	956.7	18.72
	13				26	MCI
	0	72	33	20	25	MCI	46.77	58.27	12.13	560.95	737.3	17.24
	15				19	Dementia
	0	67	34	12	26	MCI	67.45	53.06	10.35	494.31	705.11	11.33
	18				24	Dementia
	0	78	24	13	25	MCI	319.64	36.45	10.51	602.54	792.96	17.34
	9				24	MCI
	0	64	33	16	30	MCI	66.45	88.46	39.16	602.3	812.31	14.72
	20				21	Dementia
	0	78	33	16	28	MCI	506.03	49.47	22.78	835.76	1023.41	27.59
	43			15	30	MCI
	0	69	33	19	28	MCI	332.38	31.82	14.44	675.26	842.77	14.91
	24				30	MCI
	39				28	MCI
	0	61	44	14	30	MCI	160.4	54.15	16.51	694.45	915.76	12.57
	16				30	MCI
	29				28	MCI
	38				28	MCI
	0	86	34	21	25	MCI	338.29	50.08	16.27	891.03	1203.8	17.93
	14				26	MCI
	34				23	Dementia
	0	65	33	16	25	MCI	88.9	33.29	32.19	488.26	609.26	9.68
	13				27	MCI
	26				26	Dementia
	0	75	34	19	27	MCI	51.2	106.6	59.4	761.4	1139.35	20.23
	12				24	MCI
	24				26	MCI
	39				21	Dementia
	0	58	33	17	28	MCI	48.6	51.07	51.02	494.45	596.94	7.67
	20				28	Dementia
	0	64		15	23	MCI	134.61	51.65	37.62	494.53	605.4	10.39
	12				27	Dementia
	0	72	34	13	24	MCI	131.98	113.18	48.19	799.36	1063.59	23.01
	12				27	MCI
	0	75	44	19	24	MCI	27.37	11.4	24.6	522.35	703.09	10.56
	12				28	MCI
	24				27	MCI
	0	60	44	19	28	MCI	90.99	82.8	47.8	743.86	921.01	18.32
	18				27	MCI
	30				27	MCI
	0	67		15	20	MCI	171.13	109.4	47.4	963.18	1174.57	27.05
	10				25	MCI
	29				26	Dementia
	0	72		12	26	MCI	84.9	109.3	53.4	690.14	800.11	17.3
	12			11	24	Dementia
	0	76		12	27	MCI	153.54	86.89	27.01	746.14	979.02	22.98
	15				28	MCI
	27				27	MCI
	39				27	MCI
	0	50	44	20	24	MCI	171.77	115.7	63.9	496.92	622.15	11.08
	6				22	Dementia
	0	71		21	28	MCI	163.26	51.7	29.5	676.96	889.34	17.8
	12				27	MCI
	39				25	MCI
	0	57	44	18	27	MCI	95.4	60.14	41.31	454.01	572.44	9.22
	27				28	MCI
	38				29	MCI
	0	71	23	11	28	MCI	53.46	99.2	42	765.5	904.63	20.72
	12				29	MCI
	24				27	MCI
	36				26	MCI
	0	79		15	30	MCI	208.4	75.3	53.2	708.16	930.78	16.62
	12				29	MCI
	24				30	MCI
	0	71	33	16	29	MCI	132.1	64.5	75.3	561.86	781.54	7.67
	24				22	Dementia
